# Supplementary material for: Evolutionary analysis of FAM83H in vertebrates
Source: PLoS One. 2017 Jul 6;12(7):e0180360. doi: 10.1371/journal.pone.0180360 (PMC5500323; doi:10.1371/journal.pone.0180360)
Supplement: S1 File — Conserved residues are highlighted in yellow. (XLS) [file pone.0180360.s002.xls]

## Sheet: Sequence Data
turkey	-	-	-	-	-	-	-	-	-	-	-	-	-	-	-	-	-	-	-	-	-	-	-	-	-	-	-	-	-	-	-	-	-	-	-	-	-	-	-	-	-	-	-	-	-	-	-	-	-
panda	-	-	-	-	-	-	-	-	-	-	-	-	-	-	-	-	-	-	-	-	-	-	-	-	-	-	-	-	-	-	-	-	-	-	-	-	-	-	-	-	-	-	-	-	-	-	-	-	-
elephant	-	-	-	-	-	-	-	-	-	-	-	-	-	-	-	-	-	-	-	-	-	-	-	-	-	-	-	-	-	-	-	-	-	-	-	-	-	-	-	-	-	-	-	-	-	-	-	-	-
Xenopus tropicalis	-	-	-	-	-	-	-	-	-	-	-	-	-	-	-	-	-	-	-	-	-	-	-	-	-	-	-	-	-	-	-	-	-	-	-	-	-	-	-	-	-	-	-	-	-	-	-	-	-
cat	-	-	-	-	-	-	-	-	-	-	-	-	-	-	-	-	-	-	-	-	-	-	-	-	-	-	-	-	-	-	-	-	-	-	-	-	-	-	-	-	-	-	-	-	-	-	-	-	-
mouse	-	-	-	-	-	-	-	-	-	-	-	-	-	-	-	-	-	-	-	-	-	-	-	-	-	-	-	-	-	-	-	-	-	-	-	-	-	-	-	-	-	-	-	-	-	-	-	-	-
chicken	-	-	-	-	-	-	-	-	-	-	-	-	-	-	-	-	-	-	-	-	-	-	-	-	-	-	-	-	-	-	-	-	-	-	-	-	-	-	-	-	-	-	-	-	-	-	-	-	-
flycatcher	-	-	-	-	-	-	-	-	-	-	-	-	-	-	-	-	-	-	-	-	-	-	-	-	-	-	-	-	-	-	-	-	-	-	-	-	-	-	-	-	-	-	-	-	-	-	-	-	-
coelacanth	-	-	-	-	-	-	-	-	-	-	-	-	-	-	-	-	-	-	-	-	-	-	-	-	-	-	-	-	-	-	-	-	-	-	-	-	-	-	-	-	-	-	-	-	-	-	-	-	-
duck	-	-	-	-	-	-	-	-	-	-	-	-	-	-	-	-	-	-	-	-	-	-	-	-	-	-	-	-	-	-	-	-	-	-	-	-	-	-	-	-	-	-	-	-	-	-	-	-	-
chimpanzee	-	-	-	-	-	-	-	-	-	-	-	-	-	-	-	-	-	-	-	-	-	-	-	-	-	-	-	-	-	-	-	-	-	-	-	-	-	-	-	-	-	-	-	-	-	-	-	-	-
zebra finch	-	-	-	-	-	-	-	-	-	-	-	-	-	-	-	-	-	-	-	-	-	-	-	-	-	-	-	-	-	-	-	-	-	-	-	-	-	-	-	-	-	-	-	-	-	-	-	-	-
dog	-	-	-	-	-	-	-	-	-	-	-	-	-	-	-	-	-	-	-	-	-	-	-	-	-	-	-	-	-	-	-	-	-	-	-	-	-	-	-	-	-	-	-	-	-	-	-	-	-
rat	-	-	-	-	-	-	-	-	-	-	-	-	-	-	-	-	-	-	-	-	-	-	-	-	-	-	-	-	-	-	-	-	-	-	-	-	-	-	-	-	-	-	-	-	-	-	-	-	-
guinea pig	-	-	-	-	-	-	-	-	-	-	-	-	-	-	-	-	-	-	-	-	-	-	-	-	-	-	-	-	-	-	-	-	-	-	-	-	-	-	-	-	-	-	-	-	-	-	-	-	-
olive baboon	-	-	-	-	-	-	-	-	-	-	-	-	-	-	-	-	-	-	-	-	-	-	-	-	-	-	-	-	-	-	-	-	-	-	-	-	-	-	-	-	-	-	-	-	-	-	-	-	-
tree shrew	-	-	-	-	-	-	-	-	-	-	-	-	-	-	-	-	-	-	-	-	-	-	-	-	-	-	-	-	-	-	-	-	-	-	-	-	-	-	-	-	-	-	-	-	-	-	-	-	-
megabat	-	-	-	-	-	-	-	-	-	-	-	-	-	-	-	-	-	-	-	-	-	-	-	-	-	-	-	-	-	-	-	-	-	-	-	-	-	-	-	-	-	-	-	-	-	-	-	-	-
tasmanian devil	-	-	-	-	-	-	-	-	-	-	-	-	-	-	-	-	-	-	-	-	-	-	-	-	-	-	-	-	-	-	-	-	-	-	-	-	-	-	-	-	-	-	-	-	-	-	-	-	-
chinese softshell turtle	-	-	-	-	-	-	-	-	-	-	-	-	-	-	-	-	-	-	-	-	-	-	-	-	-	-	-	-	-	-	-	-	-	-	-	-	-	-	-	-	-	-	-	-	-	-	-	-	-
ferret	-	-	-	-	-	-	-	-	-	-	-	-	-	-	-	-	-	-	-	-	-	-	-	-	-	-	-	-	-	-	-	-	-	-	-	-	-	-	-	-	-	-	-	-	-	-	-	-	-
gorilla	-	-	-	-	-	-	-	-	-	-	-	-	-	-	-	-	-	-	-	-	-	-	-	-	-	-	-	-	-	-	-	-	-	-	-	-	-	-	-	-	-	-	-	-	-	-	-	-	-
human	-	-	-	-	-	-	-	-	-	-	-	-	-	-	-	-	-	-	-	-	-	-	-	-	-	-	-	-	-	-	-	-	-	-	-	-	-	-	-	-	-	-	-	-	-	-	-	-	-
bushbaby	-	-	-	-	-	-	-	-	-	-	-	-	-	-	-	-	-	-	-	-	-	-	-	-	-	-	-	-	-	-	-	-	-	-	-	-	-	-	-	-	-	-	-	-	-	-	-	-	-
dolphin	-	-	-	-	-	-	-	-	-	-	-	-	-	-	-	-	-	-	-	-	-	-	-	-	-	-	-	-	-	-	-	-	-	-	-	-	-	-	-	-	-	-	-	-	-	-	-	-	-
sheep	-	-	-	-	-	-	-	-	-	-	-	-	-	-	-	-	-	-	-	-	-	-	-	-	-	-	-	-	-	-	-	-	-	-	-	-	-	-	-	-	-	-	-	-	-	-	-	-	-
Vervet-AGM	-	-	-	-	-	-	-	-	-	-	-	-	-	-	-	-	-	-	-	-	-	-	-	-	-	-	-	-	-	-	-	-	-	-	-	-	-	-	-	-	-	-	-	-	-	-	-	-	-
macaque	-	-	-	-	-	-	-	-	-	-	-	-	-	-	-	-	-	-	-	-	-	-	-	-	-	-	-	-	-	-	-	-	-	-	-	-	-	-	-	-	-	-	-	-	-	-	-	-	-
hedgehog	-	-	-	-	-	-	-	-	-	-	-	-	-	-	-	-	-	-	-	-	-	-	-	-	-	-	-	-	-	-	-	-	-	-	-	-	-	-	-	-	-	-	-	-	-	-	-	-	-
hyrax	-	-	-	-	-	-	-	-	-	-	-	-	-	-	-	-	-	-	-	-	-	-	-	-	-	-	-	-	-	-	-	-	-	-	-	-	-	-	-	-	-	-	-	-	-	-	-	-	-
wallaby	-	-	-	-	-	-	-	-	-	-	-	-	-	-	-	-	-	-	-	-	-	-	-	-	-	-	-	-	-	-	-	-	-	-	-	-	-	-	-	-	-	-	-	-	-	-	-	-	-
gray short-tailed opossum	-	-	-	-	-	-	-	-	-	-	-	-	-	-	-	-	-	-	-	-	-	-	-	-	-	-	-	-	-	-	-	-	-	-	-	-	-	-	-	-	-	-	-	-	-	-	-	-	-
green anole	-	-	-	-	-	-	-	-	-	-	-	-	-	-	-	-	-	-	-	-	-	-	-	-	-	-	-	-	-	-	-	-	-	-	-	-	-	-	-	-	-	-	-	-	-	-	-	-	-
marmoset	-	-	-	-	-	-	-	-	-	-	-	-	-	-	-	-	-	-	-	-	-	-	-	-	-	-	-	-	-	-	-	-	-	-	-	-	-	-	-	-	-	-	-	-	-	-	-	-	-
cow	-	-	-	-	-	-	-	-	-	-	-	-	-	-	-	-	-	-	-	-	-	-	-	-	-	-	-	-	-	-	-	-	-	-	-	-	-	-	-	-	-	-	-	-	-	-	-	-	-
grey mouse lemur	-	-	-	-	-	-	-	-	-	-	-	-	-	-	-	-	-	-	-	-	-	-	-	-	-	-	-	-	-	-	-	-	-	-	-	-	-	-	-	-	-	-	-	-	-	-	-	-	-
cape golden mole	-	-	-	-	-	-	-	-	-	-	-	-	-	-	-	-	-	-	-	-	-	-	-	-	-	-	-	-	-	-	-	-	-	-	-	-	-	-	-	-	-	-	-	-	-	-	-	-	-
pacific walrus	-	-	-	-	-	-	-	-	-	-	-	-	-	-	-	-	-	-	-	-	-	-	-	-	-	-	-	-	-	-	-	-	-	-	-	-	-	-	-	-	-	-	-	-	-	-	-	-	-
zebra fish	-	-	-	-	-	-	-	-	-	-	-	-	-	-	-	-	-	-	-	-	-	-	-	-	-	-	-	-	-	-	-	-	-	-	-	-	-	-	-	-	-	-	-	-	-	-	-	-	-
rabbit	-	-	-	-	-	-	-	-	-	-	-	-	-	-	-	-	-	-	-	-	-	-	-	-	-	-	-	-	-	-	-	-	-	-	-	-	-	-	-	-	-	-	-	-	-	-	-	-	-
philippine tarsier	-	-	-	-	-	-	-	-	-	-	-	-	-	-	-	-	-	-	-	-	-	-	-	-	-	-	-	-	-	-	-	-	-	-	-	-	-	-	-	-	-	-	-	-	-	-	-	-	-
ords kangaroo rat	-	-	-	-	-	-	-	-	-	-	-	-	-	-	-	-	-	-	-	-	-	-	-	-	-	-	-	-	-	-	-	-	-	-	-	-	-	-	-	-	-	-	-	-	-	-	-	-	-
northern white-cheeked gibbon	-	-	-	-	-	-	-	-	-	-	-	-	-	-	-	-	-	-	-	-	-	-	-	-	-	-	-	-	-	-	-	-	-	-	-	-	-	-	-	-	-	-	-	-	-	-	-	-	-
horse	-	-	-	M	S	G	K	R	S	R	A	R	K	P	R	A	R	R	A	G	R	A	Q	Q	A	T	G	R	Q	G	P	E	A	E	P	P	P	P	A	A	G	G	L	Q	D	E	V	G	V
florida manatee	-	-	-	-	-	-	-	-	-	-	-	-	-	-	-	-	-	-	-	-	-	-	-	-	-	-	-	-	-	-	-	-	-	-	-	-	-	-	-	-	-	-	-	-	-	-	-	-	-
turkey	-	-	-	-	-	-	-	-	-	-	-	-	-	-	-	-	-	-	-	-	-	-	-	-	-	-	-	-	-	-	-	-	-	-	-	-	-	-	-	-	-	-	-	-	-	-	-	-	-
panda	-	-	-	-	-	-	-	-	-	-	-	-	-	-	-	-	-	-	-	-	-	-	-	-	-	-	-	-	-	-	-	-	-	-	-	-	-	-	-	-	-	-	-	-	-	-	-	-	-
elephant	-	-	-	-	-	-	-	-	-	-	-	-	-	-	-	-	-	-	-	-	-	-	-	-	-	-	-	-	-	-	-	-	-	-	-	-	-	-	-	-	-	-	-	-	-	-	-	-	-
Xenopus tropicalis	-	-	-	-	-	-	-	-	-	-	-	-	-	-	-	-	-	-	-	-	-	-	-	-	-	-	-	-	-	-	-	-	-	-	-	-	-	-	-	-	-	-	-	-	-	-	-	-	-
cat	-	-	-	-	-	-	-	-	-	-	-	-	-	-	-	-	-	-	-	-	-	-	-	-	-	-	-	-	-	-	-	-	-	-	-	-	-	-	-	-	-	-	-	-	-	-	-	-	-
mouse	-	-	-	-	-	-	-	-	-	-	-	-	-	-	-	-	-	-	-	-	-	-	-	-	-	-	-	-	-	-	-	-	-	-	-	-	-	-	-	-	-	-	-	-	-	-	-	-	-
chicken	-	-	-	-	-	-	-	-	-	-	-	-	-	-	-	-	-	-	-	-	-	-	-	-	-	-	-	-	-	-	-	-	-	-	-	-	-	-	-	-	-	-	-	-	-	-	-	-	-
flycatcher	-	-	-	-	-	-	-	-	-	-	-	-	-	-	-	-	-	-	-	-	-	-	-	-	-	-	-	-	-	-	-	-	-	-	-	-	-	-	-	-	-	-	-	-	-	-	-	-	-
coelacanth	-	-	-	-	-	-	-	-	-	-	-	-	-	-	-	-	-	-	-	-	-	-	-	-	-	-	-	-	-	-	-	-	-	-	-	-	-	-	-	-	-	-	-	-	-	-	-	-	-
duck	-	-	-	-	-	-	-	-	-	-	-	-	-	-	-	-	-	-	-	-	-	-	-	-	-	-	-	-	-	-	-	-	-	-	-	-	-	-	-	-	-	-	-	-	-	-	-	-	-
chimpanzee	-	-	-	-	-	-	-	-	-	-	-	-	-	-	-	-	-	-	-	-	-	-	-	-	-	-	-	-	-	-	-	-	-	-	-	-	-	-	-	-	-	-	-	-	-	-	-	-	-
zebra finch	-	-	-	-	-	-	-	-	-	-	-	-	-	-	-	-	-	-	-	-	-	-	-	-	-	-	-	-	-	-	-	-	-	-	-	-	-	-	-	-	-	-	-	-	-	-	-	-	-
dog	-	-	-	-	-	-	-	-	-	-	-	-	-	-	-	-	-	-	-	-	-	-	-	-	-	-	-	-	-	-	-	-	-	-	-	-	-	-	-	-	-	-	-	-	-	-	-	-	-
rat	-	-	-	-	-	-	-	-	-	-	-	-	-	-	-	-	-	-	-	-	-	-	-	-	-	-	-	-	-	-	-	-	-	-	-	-	-	-	-	-	-	-	-	-	-	-	-	-	-
guinea pig	-	-	-	-	-	-	-	-	-	-	-	-	-	-	-	-	-	-	-	-	-	-	-	-	-	-	-	-	-	-	-	-	-	-	-	-	-	-	-	-	-	-	-	-	-	-	-	-	-
olive baboon	-	-	-	-	-	-	-	-	-	-	-	-	-	-	-	-	-	-	-	-	-	-	-	-	-	-	-	-	-	-	-	-	-	-	-	-	-	-	-	-	-	-	-	-	-	-	-	-	-
tree shrew	-	-	-	-	-	-	-	-	-	-	-	-	-	-	-	-	-	-	-	-	-	-	-	-	-	-	-	-	-	-	-	-	-	-	-	-	-	-	-	-	-	-	-	-	-	-	-	-	-
megabat	-	-	-	-	-	-	-	-	-	-	-	-	-	-	-	-	-	-	-	-	-	-	-	-	-	-	-	-	-	-	-	-	-	-	-	-	-	-	-	-	-	-	-	-	-	-	-	-	-
tasmanian devil	-	-	-	-	-	-	-	-	-	-	-	-	-	-	-	-	-	-	-	-	-	-	-	-	-	-	-	-	-	-	-	-	-	-	-	-	-	-	-	-	-	-	-	-	-	-	-	-	-
chinese softshell turtle	-	-	-	-	-	-	-	-	-	-	-	-	-	-	-	-	-	-	-	-	-	-	-	-	-	-	-	-	-	-	-	-	-	-	-	-	-	-	-	-	-	-	-	-	-	-	-	-	-
ferret	-	-	-	-	-	-	-	-	-	-	-	-	-	-	-	-	-	-	-	-	-	-	-	-	-	-	-	-	-	-	-	-	-	-	-	-	-	-	-	-	-	-	-	-	-	-	-	-	-
gorilla	-	-	-	-	-	-	-	-	-	-	-	-	-	-	-	-	-	-	-	-	-	-	-	-	-	-	-	-	-	-	-	-	-	-	-	-	-	-	-	-	-	-	-	-	-	-	-	-	-
human	-	-	-	-	-	-	-	-	-	-	-	-	-	-	-	-	-	-	-	-	-	-	-	-	-	-	-	-	-	-	-	-	-	-	-	-	-	-	-	-	-	-	-	-	-	-	-	-	-
bushbaby	-	-	-	-	-	-	-	-	-	-	-	-	-	-	-	-	-	-	-	-	-	-	-	-	-	-	-	-	-	-	-	-	-	-	-	-	-	-	-	-	-	-	-	-	-	-	-	-	-
dolphin	-	-	-	-	-	-	-	-	-	-	-	-	-	-	-	-	-	-	-	-	-	-	-	-	-	-	-	-	-	-	-	-	-	-	-	-	-	-	-	-	-	-	-	-	-	-	-	-	-
sheep	-	-	-	-	-	-	-	-	-	-	-	-	-	-	-	-	-	-	-	-	-	-	-	-	-	-	-	-	-	-	-	-	-	-	-	-	-	-	-	-	-	-	-	-	-	-	-	-	-
Vervet-AGM	-	-	-	-	-	-	-	-	-	-	-	-	-	-	-	-	-	-	-	-	-	-	-	-	-	-	-	-	-	-	-	-	-	-	-	-	-	-	-	-	-	-	-	-	-	-	-	-	-
macaque	-	-	-	-	-	-	-	-	-	-	-	-	-	-	-	-	-	-	-	-	-	-	-	-	-	-	-	-	-	-	-	-	-	-	-	-	-	-	-	-	-	-	-	-	-	-	-	-	-
hedgehog	-	-	-	-	-	-	-	-	-	-	-	-	-	-	-	-	-	-	-	-	-	-	-	-	-	-	-	-	-	-	-	-	-	-	-	-	-	-	-	-	-	-	-	-	-	-	-	-	-
hyrax	-	-	-	-	-	-	-	-	-	-	-	-	-	-	-	-	-	-	-	-	-	-	-	-	-	-	-	-	-	-	-	-	-	-	-	-	-	-	-	-	-	-	-	-	-	-	-	-	-
wallaby	-	-	-	-	-	-	-	-	-	-	-	-	-	-	-	-	-	-	-	-	-	-	-	-	-	-	-	-	-	-	-	-	-	-	-	-	-	-	-	-	-	-	-	-	-	-	-	-	-
gray short-tailed opossum	-	-	-	-	-	-	-	-	-	-	-	-	-	-	-	-	-	-	-	-	-	-	-	-	-	-	-	-	-	-	-	-	-	-	-	-	-	-	-	-	-	-	-	-	-	-	-	-	-
green anole	-	-	-	-	-	-	-	-	-	-	-	-	-	-	-	-	-	-	-	-	-	-	-	-	-	-	-	-	-	-	-	-	-	-	-	-	-	-	-	-	-	-	-	-	-	-	-	-	-
marmoset	-	-	-	-	-	-	-	-	-	-	-	-	-	-	-	-	-	-	-	-	-	-	-	-	-	-	-	-	-	-	-	-	-	-	-	-	-	-	-	-	-	-	-	-	-	-	-	-	-
cow	-	-	-	-	-	-	-	-	-	-	-	-	-	-	-	-	-	-	-	-	-	-	-	-	-	-	-	-	-	-	-	-	-	-	-	-	-	-	-	-	-	-	-	-	-	-	-	-	-
grey mouse lemur	-	-	-	-	-	-	-	-	-	-	-	-	-	-	-	-	-	-	-	-	-	-	-	-	-	-	-	-	-	-	-	-	-	-	-	-	-	-	-	-	-	-	-	-	-	-	-	-	-
cape golden mole	-	-	-	-	-	-	-	-	-	-	-	-	-	-	-	-	-	-	-	-	-	-	-	-	-	-	-	-	-	-	-	-	-	-	-	-	-	-	-	-	-	-	-	-	-	-	-	-	-
pacific walrus	-	-	-	-	-	-	-	-	-	-	-	-	-	-	-	-	-	-	-	-	-	-	-	-	-	-	-	-	-	-	-	-	-	-	-	-	-	-	-	-	-	-	-	-	-	-	-	-	-
zebra fish	-	-	-	-	-	-	-	-	-	-	-	-	-	-	-	-	-	-	-	-	-	-	-	-	-	-	-	-	-	-	-	-	-	-	-	-	-	-	-	-	-	-	-	-	-	-	-	-	-
rabbit	-	-	-	-	-	-	-	-	-	-	-	-	-	-	-	-	-	-	-	-	-	-	-	-	-	-	-	-	-	-	-	-	-	-	-	-	-	-	-	-	-	-	-	-	-	-	-	-	-
philippine tarsier	-	-	-	-	-	-	-	-	-	-	-	-	-	-	-	-	-	-	-	-	-	-	-	-	-	-	-	-	-	-	-	-	-	-	-	-	-	-	-	-	-	-	-	-	-	-	-	-	-
ords kangaroo rat	-	-	-	-	-	-	-	-	-	-	-	-	-	-	-	-	-	-	-	-	-	-	-	-	-	-	-	-	-	-	-	-	-	-	-	-	-	-	-	-	-	-	-	-	-	-	-	-	-
northern white-cheeked gibbon	-	-	-	-	-	-	-	-	-	-	-	-	-	-	-	-	-	-	-	-	-	-	-	-	-	-	-	-	-	-	-	-	-	-	-	-	-	-	-	-	-	-	-	-	-	-	-	-	-
horse	P	S	E	H	V	T	S	S	K	P	A	P	Q	G	H	P	K	V	T	R	P	E	Q	P	Q	A	A	K	R	P	V	Q	A	A	A	L	G	S	E	M	V	L	V	P	A	S	D	M	E
florida manatee	-	-	-	-	-	-	-	-	-	-	-	-	-	-	-	-	-	-	-	-	-	-	-	-	-	-	-	-	-	-	-	-	-	-	-	-	-	-	-	-	-	-	-	-	-	-	-	-	-
turkey	-	-	-	-	-	-	-	-	-	-	-	-	-	-	-	-	-	-	-	-	-	-	-	-	-	-	-	-	-	-	-	-	-	-	-	-	-	-	-	-	-	-	-	-	-	-	-	-	-
panda	-	-	-	-	-	-	-	-	-	-	-	-	-	-	-	-	-	-	-	-	-	-	-	-	-	-	-	-	-	-	-	-	-	-	-	-	-	-	-	-	-	-	-	-	-	-	-	-	-
elephant	-	-	-	-	-	-	-	-	-	-	-	-	-	-	-	-	-	-	-	-	-	-	-	-	-	-	-	-	-	-	-	-	-	-	-	-	-	-	-	-	-	-	-	-	-	-	-	-	-
Xenopus tropicalis	-	-	-	-	-	-	-	-	-	-	-	-	-	-	-	-	-	-	-	-	-	-	-	-	-	-	-	-	-	-	-	-	-	-	-	-	-	-	-	-	-	-	-	-	-	-	-	-	-
cat	-	-	-	-	-	-	-	-	-	-	-	-	-	-	-	-	-	-	-	-	-	-	-	-	-	-	-	-	-	-	-	-	-	-	-	-	-	-	-	-	-	-	-	-	-	-	-	-	-
mouse	-	-	-	-	-	-	-	-	-	-	-	-	-	-	-	-	-	-	-	-	-	-	-	-	-	-	-	-	-	-	-	-	-	-	-	-	-	-	-	-	-	-	-	-	-	-	-	-	-
chicken	-	-	-	-	-	-	-	-	-	-	-	-	-	-	-	-	-	-	-	-	-	-	-	-	-	-	-	-	-	-	-	-	-	-	-	-	-	-	-	-	-	-	-	-	-	-	-	-	-
flycatcher	-	-	-	-	-	-	-	-	-	-	-	-	-	-	-	-	-	-	-	-	-	-	-	-	-	-	-	-	-	-	-	-	-	-	-	-	-	-	-	-	-	-	-	-	-	-	-	-	-
coelacanth	-	-	-	-	-	-	-	-	-	-	-	-	-	-	-	-	-	-	-	-	-	-	-	-	-	-	-	-	-	-	-	-	-	-	-	-	-	-	-	-	-	-	-	-	-	-	-	-	-
duck	-	-	-	-	-	-	-	-	-	-	-	-	-	-	-	-	-	-	-	-	-	-	-	-	-	-	-	-	-	-	-	-	-	-	-	-	-	-	-	-	-	-	-	-	-	-	-	-	-
chimpanzee	-	-	-	-	-	-	-	-	-	-	-	-	-	-	-	-	-	-	-	-	-	-	-	-	-	-	-	-	-	-	-	-	-	-	-	-	-	-	-	-	-	-	-	-	-	-	-	-	-
zebra finch	-	-	-	-	-	-	-	-	-	-	-	-	-	-	-	-	-	-	-	-	-	-	-	-	-	-	-	-	-	-	-	-	-	-	-	-	-	-	-	-	-	-	-	-	-	-	-	-	-
dog	-	-	-	-	-	-	-	-	-	-	-	-	-	-	-	-	-	-	-	-	-	-	-	-	-	-	-	-	-	-	-	-	-	-	-	-	-	-	-	-	-	-	-	-	-	-	-	-	-
rat	-	-	-	-	-	-	-	-	-	-	-	-	-	-	-	-	-	-	-	-	-	-	-	-	-	-	-	-	-	-	-	-	-	-	-	-	-	-	-	-	-	-	-	-	-	-	-	-	-
guinea pig	-	-	-	-	-	-	-	-	-	-	-	-	-	-	-	-	-	-	-	-	-	-	-	-	-	-	-	-	-	-	-	-	-	-	-	-	-	-	-	-	-	-	-	-	-	-	-	-	-
olive baboon	-	-	-	-	-	-	-	-	-	-	-	-	-	-	-	-	-	-	-	-	-	-	-	-	-	-	-	-	-	-	-	-	-	-	-	-	-	-	-	-	-	-	-	-	-	-	-	-	-
tree shrew	-	-	-	-	-	-	-	-	-	-	-	-	-	-	-	-	-	-	-	-	-	-	-	-	-	-	-	-	-	-	-	-	-	-	-	-	-	-	-	-	-	-	-	-	-	-	-	-	-
megabat	-	-	-	-	-	-	-	-	-	-	-	-	-	-	-	-	-	-	-	-	-	-	-	-	-	-	-	-	-	-	-	-	-	-	-	-	-	-	-	-	-	-	-	-	-	-	-	-	-
tasmanian devil	-	-	-	-	-	-	-	-	-	-	-	-	-	-	-	-	-	-	-	-	-	-	-	-	-	-	-	-	-	-	-	-	-	-	-	-	-	-	-	-	-	-	-	-	-	-	-	-	-
chinese softshell turtle	-	-	-	-	-	-	-	-	-	-	-	-	-	-	-	-	-	-	-	-	-	-	-	-	-	-	-	-	-	-	-	-	-	-	-	-	-	-	-	-	-	-	-	-	-	-	-	-	-
ferret	-	-	-	-	-	-	-	-	-	-	-	-	-	-	-	-	-	-	-	-	-	-	-	-	-	-	-	-	-	-	-	-	-	-	-	-	-	-	-	-	-	-	-	-	-	-	-	-	-
gorilla	-	-	-	-	-	-	-	-	-	-	-	-	-	-	-	-	-	-	-	-	-	-	-	-	-	-	-	-	-	-	-	-	-	-	-	-	-	-	-	-	-	-	-	-	-	-	-	-	-
human	-	-	-	-	-	-	-	-	-	-	-	-	-	-	-	-	-	-	-	-	-	-	-	-	-	-	-	-	-	-	-	-	-	-	-	-	-	-	-	-	-	-	-	-	-	-	-	-	-
bushbaby	-	-	-	-	-	-	-	-	-	-	-	-	-	-	-	-	-	-	-	-	-	-	-	-	-	-	-	-	-	-	-	-	-	-	-	-	-	-	-	-	-	-	-	-	-	-	-	-	-
dolphin	-	-	-	-	-	-	-	-	-	-	-	-	-	-	-	-	-	-	-	-	-	-	-	-	-	-	-	-	-	-	-	-	-	-	-	-	-	-	-	-	-	-	-	-	-	-	-	-	-
sheep	-	-	-	-	-	-	-	-	-	-	-	-	-	-	-	-	-	-	-	-	-	-	-	-	-	-	-	-	-	-	-	-	-	-	-	-	-	-	-	-	-	-	-	-	-	-	-	-	-
Vervet-AGM	-	-	-	-	-	-	-	-	-	-	-	-	-	-	-	-	-	-	-	-	-	-	-	-	-	-	-	-	-	-	-	-	-	-	-	-	-	-	-	-	-	-	-	-	-	-	-	-	-
macaque	-	-	-	-	-	-	-	-	-	-	-	-	-	-	-	-	-	-	-	-	-	-	-	-	-	-	-	-	-	-	-	-	-	-	-	-	-	-	-	-	-	-	-	-	-	-	-	-	-
hedgehog	-	-	-	-	-	-	-	-	-	-	-	-	-	-	-	-	-	-	-	-	-	-	-	-	-	-	-	-	-	-	-	-	-	-	-	-	-	-	-	-	-	-	-	-	-	-	-	-	-
hyrax	-	-	-	-	-	-	-	-	-	-	-	-	-	-	-	-	-	-	-	-	-	-	-	-	-	-	-	-	-	-	-	-	-	-	-	-	-	-	-	-	-	-	-	-	-	-	-	-	-
wallaby	-	-	-	-	-	-	-	-	-	-	-	-	-	-	-	-	-	-	-	-	-	-	-	-	-	-	-	-	-	-	-	-	-	-	-	-	-	-	-	-	-	-	-	-	-	-	-	-	-
gray short-tailed opossum	-	-	-	-	-	-	-	-	-	-	-	-	-	-	-	-	-	-	-	-	-	-	-	-	-	-	-	-	-	-	-	-	-	-	-	-	-	-	-	-	-	-	-	-	-	-	-	-	-
green anole	-	-	-	-	-	-	-	-	-	-	-	-	-	-	-	-	-	-	-	-	-	-	-	-	-	-	-	-	-	-	-	-	-	-	-	-	-	-	-	-	-	-	-	-	-	-	-	-	-
marmoset	-	-	-	-	-	-	-	-	-	-	-	-	-	-	-	-	-	-	-	-	-	-	-	-	-	-	-	-	-	-	-	-	-	-	-	-	-	-	-	-	-	-	-	-	-	-	-	-	-
cow	-	-	-	-	-	-	-	-	-	-	-	-	-	-	-	-	-	-	-	-	-	-	-	-	-	-	-	-	-	-	-	-	-	-	-	-	-	-	-	-	-	-	-	-	-	-	-	-	-
grey mouse lemur	-	-	-	-	-	-	-	-	-	-	-	-	-	-	-	-	-	-	-	-	-	-	-	-	-	-	-	-	-	-	-	-	-	-	-	-	-	-	-	-	-	-	-	-	-	-	-	-	-
cape golden mole	-	-	-	-	-	-	-	-	-	-	-	-	-	-	-	-	-	-	-	-	-	-	-	-	-	-	-	-	-	-	-	-	-	-	-	-	-	-	-	-	-	-	-	-	-	-	-	-	-
pacific walrus	-	-	-	-	-	-	-	-	-	-	-	-	-	-	-	-	-	-	-	-	-	-	-	-	-	-	-	-	-	-	-	-	-	-	-	-	-	-	-	-	-	-	-	-	-	-	-	-	-
zebra fish	-	-	-	-	-	-	-	-	-	-	-	-	-	-	-	-	-	-	-	-	-	-	-	-	-	-	-	-	-	-	-	-	-	-	-	-	-	-	-	-	-	-	-	-	-	-	-	-	-
rabbit	-	-	-	-	-	-	-	-	-	-	-	-	-	-	-	-	-	-	-	-	-	-	-	-	-	-	-	-	-	-	-	-	-	-	-	-	-	-	-	-	-	-	-	-	-	-	-	-	-
philippine tarsier	-	-	-	-	-	-	-	-	-	-	-	-	-	-	-	-	-	-	-	-	-	-	-	-	-	-	-	-	-	-	-	-	-	-	-	-	-	-	-	-	-	-	-	-	-	-	-	-	-
ords kangaroo rat	-	-	-	-	-	-	-	-	-	-	-	-	-	-	-	-	-	-	-	-	-	-	-	-	-	-	-	-	-	-	-	-	-	-	-	-	-	-	-	-	-	-	-	-	-	-	-	-	-
northern white-cheeked gibbon	-	-	-	-	-	-	-	-	-	-	-	-	-	-	-	-	-	-	-	-	-	-	-	-	-	-	-	-	-	-	-	-	-	-	-	-	-	-	-	-	-	-	-	-	-	-	-	-	-
horse	C	G	A	G	D	L	M	P	G	L	G	P	E	L	L	R	L	H	E	V	Q	L	C	L	A	Q	E	Q	L	L	L	E	D	R	R	R	Q	V	Q	L	Q	M	Q	L	W	Q	E	E	Q
florida manatee	-	-	-	-	-	-	-	-	-	-	-	-	-	-	-	-	-	-	-	-	-	-	-	-	-	-	-	-	-	-	-	-	-	-	-	-	-	-	-	-	-	-	-	-	-	-	-	-	-
turkey	-	-	-	-	-	-	-	-	-	-	-	-	-	-	-	-	-	-	-	-	-	-	-	-	-	-	-	-	-	-	-	-	-	-	-	-	-	-	-	-	-	-	-	-	-	-	-	-	-
panda	-	-	-	-	-	-	-	-	-	-	-	-	-	-	-	-	-	-	-	-	-	-	-	-	-	-	-	-	-	-	-	-	-	-	-	-	-	-	-	-	-	-	-	-	-	-	-	-	-
elephant	-	-	-	-	-	-	-	-	-	-	-	-	-	-	-	-	-	-	-	-	-	-	-	-	-	-	-	-	-	-	-	-	-	-	-	-	-	-	-	-	-	-	-	-	-	-	-	-	-
Xenopus tropicalis	-	-	-	-	-	-	-	-	-	-	-	-	-	-	-	-	-	-	-	-	-	-	-	-	-	-	-	-	-	-	-	-	-	-	-	-	-	-	-	-	-	-	-	-	-	-	-	-	-
cat	-	-	-	-	-	-	-	-	-	-	-	-	-	-	-	-	-	-	-	-	-	-	-	-	-	-	-	-	-	-	-	-	-	-	-	-	-	-	-	-	-	-	-	-	-	-	-	-	-
mouse	-	-	-	-	-	-	-	-	-	-	-	-	-	-	-	-	-	-	-	-	-	-	-	-	-	-	-	-	-	-	-	-	-	-	-	-	-	-	-	-	-	-	-	-	-	-	-	-	-
chicken	-	-	-	-	-	-	-	-	-	-	-	-	-	-	-	-	-	-	-	-	-	-	-	-	-	-	-	-	-	-	-	-	-	-	-	-	-	-	-	-	-	-	-	-	-	-	-	-	-
flycatcher	-	-	-	-	-	-	-	-	-	-	-	-	-	-	-	-	-	-	-	-	-	-	-	-	-	-	-	-	-	-	M	L	D	V	L	N	P	P	P	P	P	P	V	C	T	R	N	H	P
coelacanth	-	-	-	-	-	-	-	-	-	-	-	-	-	-	-	-	-	-	-	-	-	-	-	-	-	-	-	-	-	-	-	-	-	-	-	-	-	-	-	-	-	-	-	-	-	-	-	-	-
duck	-	-	-	-	-	-	-	-	-	-	-	-	-	-	-	-	-	-	-	-	-	-	-	-	-	-	-	-	-	-	-	-	-	-	-	-	-	-	-	-	-	-	-	-	-	-	-	-	-
chimpanzee	-	-	-	-	-	-	-	-	-	-	-	-	-	-	-	-	-	-	-	-	-	-	-	-	-	-	-	-	-	-	-	-	-	-	-	-	-	-	-	-	-	-	-	-	-	-	-	-	-
zebra finch	-	-	-	-	-	-	-	-	-	-	-	-	-	-	-	-	-	-	-	-	-	-	-	-	-	-	-	-	-	-	-	-	-	-	-	-	-	-	-	-	-	-	-	-	-	-	-	-	-
dog	-	-	-	-	-	-	-	-	-	-	-	-	-	-	-	-	-	-	-	-	-	-	-	-	-	-	-	-	-	-	-	-	-	-	-	-	-	-	-	-	-	-	M	C	L	P	A	P	S
rat	-	-	-	-	-	-	-	-	-	-	-	-	-	-	-	-	-	-	-	-	-	-	-	-	-	-	-	-	-	-	-	-	-	-	-	-	-	-	-	-	-	-	-	-	-	-	-	-	-
guinea pig	-	-	-	-	-	-	-	-	-	-	-	-	-	-	-	-	-	-	-	-	-	-	-	-	-	-	-	-	-	-	-	-	-	-	-	-	-	-	-	-	-	-	-	-	-	-	-	-	-
olive baboon	-	-	-	-	-	-	-	-	-	-	-	-	-	-	-	-	-	-	-	-	-	-	-	-	-	-	-	-	-	-	-	-	-	-	-	-	-	-	-	-	-	-	-	-	-	-	-	-	-
tree shrew	-	-	-	-	-	-	-	-	-	-	-	-	-	-	-	-	-	-	-	-	-	-	-	-	-	-	-	-	-	-	-	-	-	-	-	-	-	-	-	-	-	-	-	-	-	-	-	-	-
megabat	-	-	-	-	-	-	-	-	-	-	-	-	-	-	-	-	-	-	-	-	-	-	-	-	-	-	-	-	-	-	-	-	-	-	-	-	-	-	-	-	-	-	-	-	-	-	-	-	-
tasmanian devil	-	-	-	-	-	-	-	-	-	-	-	-	-	-	-	-	-	-	-	-	-	-	-	-	-	-	-	-	-	-	-	-	-	-	-	-	-	-	-	-	-	-	-	-	-	-	-	-	-
chinese softshell turtle	-	-	-	-	-	-	-	-	-	-	-	-	-	-	-	-	-	-	-	-	-	-	-	-	-	-	-	-	-	-	-	-	-	-	-	-	-	-	-	-	-	-	-	-	-	-	-	-	-
ferret	-	-	-	-	-	-	-	-	-	-	-	-	-	-	-	-	-	-	-	-	-	-	-	-	-	-	-	-	-	-	-	-	-	-	-	-	-	-	-	-	-	-	-	-	-	-	-	-	-
gorilla	-	-	-	-	-	-	-	-	-	-	-	-	-	-	-	-	-	-	-	-	-	-	-	-	-	-	-	-	-	-	-	-	-	-	-	-	-	-	-	-	-	-	-	-	-	-	-	-	-
human	-	-	-	-	-	-	-	-	-	-	-	-	-	-	-	-	-	-	-	-	-	-	-	-	-	-	-	-	-	-	-	-	-	-	-	-	-	-	-	-	-	-	-	-	-	-	-	-	-
bushbaby	-	-	-	-	-	-	-	-	-	-	-	-	-	-	-	-	-	-	-	-	-	-	-	-	-	-	-	-	-	-	-	-	-	-	-	-	-	-	-	-	-	-	-	-	-	-	-	-	-
dolphin	-	-	-	-	-	-	-	-	-	-	-	-	-	-	-	-	-	-	-	-	-	-	-	-	-	-	-	-	-	-	-	-	-	-	-	-	-	-	-	-	-	-	-	-	-	-	-	-	-
sheep	-	-	-	-	-	-	-	-	-	-	-	-	-	-	-	-	-	-	-	-	-	-	-	-	-	-	-	-	-	-	-	-	-	-	-	-	-	-	-	-	-	-	-	-	-	-	-	-	-
Vervet-AGM	-	-	-	-	-	-	-	-	-	-	-	-	-	-	-	-	-	-	-	-	-	-	-	-	-	-	-	-	-	-	-	-	-	-	-	-	-	-	-	-	-	-	-	-	-	-	-	-	-
macaque	-	-	-	-	-	-	-	-	-	-	-	-	-	-	-	-	-	-	-	-	-	-	-	-	-	-	-	-	-	-	-	-	-	-	-	-	-	-	-	-	-	-	-	-	-	-	-	-	-
hedgehog	-	-	-	-	-	-	-	-	-	-	-	-	-	-	-	-	-	-	-	-	-	-	-	-	-	-	-	-	-	-	-	-	-	-	-	-	-	-	-	-	-	-	-	-	-	-	-	-	-
hyrax	-	-	-	-	-	-	-	-	-	-	-	-	-	-	-	-	-	-	-	-	-	-	-	-	-	-	-	-	-	-	-	-	-	-	-	-	-	-	-	-	-	-	-	-	-	-	-	-	-
wallaby	-	-	-	-	-	-	-	-	-	-	-	-	-	-	-	-	-	-	-	-	-	-	-	-	-	-	-	-	-	-	-	-	-	-	-	-	-	-	-	-	-	-	-	-	-	-	-	-	-
gray short-tailed opossum	-	-	-	-	-	-	-	-	-	-	-	-	-	-	-	-	-	-	-	-	-	-	-	-	-	-	-	-	-	-	-	-	-	-	-	-	-	-	-	-	-	-	-	-	-	-	-	-	-
green anole	-	-	-	-	-	-	-	-	-	-	-	-	-	-	-	-	-	-	-	-	-	-	-	-	-	-	-	-	-	-	-	-	-	-	-	-	-	-	-	-	-	-	-	-	-	-	-	-	-
marmoset	-	-	-	-	-	-	-	-	-	-	-	-	-	-	-	-	-	-	-	-	-	-	-	-	-	-	-	-	-	-	-	-	-	-	-	-	-	-	-	-	-	-	-	-	-	-	-	-	-
cow	-	-	-	-	-	-	-	-	-	-	-	-	-	-	-	-	-	-	-	-	-	-	-	-	-	-	-	-	-	-	-	-	-	-	-	-	-	-	-	-	-	-	-	-	-	-	-	-	-
grey mouse lemur	-	-	-	-	-	-	-	-	-	-	-	-	-	-	-	-	-	-	-	-	-	-	-	-	-	-	-	-	-	-	-	-	-	-	-	-	-	-	-	-	-	-	-	-	-	-	-	-	-
cape golden mole	-	-	-	-	-	-	-	-	-	-	-	-	-	-	-	-	-	-	-	-	-	-	-	-	-	-	-	-	-	-	-	-	-	-	-	-	-	-	-	-	-	-	-	-	-	-	-	-	-
pacific walrus	-	-	-	-	-	-	-	-	-	-	-	-	-	-	-	-	-	-	-	-	-	-	-	-	-	-	-	-	-	-	-	-	-	-	-	-	-	-	-	-	-	-	-	-	-	-	-	-	-
zebra fish	-	-	-	-	-	-	-	-	-	-	-	-	-	-	-	-	-	-	-	-	-	-	-	-	-	-	-	-	-	-	-	-	-	-	-	-	-	-	-	-	-	-	-	-	-	-	-	-	-
rabbit	-	-	-	-	-	-	-	-	-	-	-	-	-	-	-	-	-	-	-	-	-	-	-	-	-	-	-	-	-	-	-	-	-	-	-	-	-	-	-	-	-	-	-	-	-	-	-	-	-
philippine tarsier	-	-	-	-	-	-	-	-	-	-	-	-	-	-	-	-	-	-	-	-	-	-	-	-	-	-	-	-	-	-	-	-	-	-	-	-	-	-	-	-	-	-	-	-	-	-	-	-	-
ords kangaroo rat	-	-	-	-	-	-	-	-	-	-	-	-	-	-	-	-	-	-	-	-	-	-	-	-	-	-	-	-	-	-	-	-	-	-	-	-	-	-	-	-	-	-	-	-	-	-	-	-	-
northern white-cheeked gibbon	-	-	-	-	-	-	-	-	-	-	-	-	-	-	-	-	-	-	-	-	-	-	-	-	-	-	-	-	-	-	-	-	-	-	-	-	-	-	-	-	-	-	-	-	-	-	-	-	-
horse	W	Q	E	Q	L	W	Q	E	E	Q	L	W	L	Q	Q	L	Q	E	E	Q	A	W	V	R	V	E	G	L	E	L	A	M	A	L	E	Q	L	R	S	E	G	L	E	V	L	Q	T	Q	G
florida manatee	-	-	-	-	-	-	-	-	-	-	-	-	-	-	-	-	-	-	-	-	-	-	-	-	-	-	-	-	-	-	-	-	-	-	-	-	-	-	-	-	-	-	-	-	-	-	-	-	-
turkey	-	-	-	-	-	M	A	R	R	S	Q	S	S	S	Q	G	D	N	P	L	D	P	N	Y	L	P	P	H	Y	K	E	Y	Y	R	L	A	L	D	I	L	T	E	E	G	K	E	S	Y	E
panda	-	-	-	-	-	M	A	R	R	S	Q	S	S	S	Q	G	D	N	P	L	A	P	G	Y	L	P	P	H	Y	K	E	Y	Y	R	L	A	V	D	A	L	A	E	G	G	P	E	A	Y	S
elephant	-	-	-	-	-	M	A	R	R	S	Q	S	S	S	Q	G	D	N	P	L	A	P	G	Y	L	P	P	H	Y	K	E	Y	Y	R	L	A	V	D	A	L	A	E	G	G	P	E	A	Y	N
Xenopus tropicalis	-	-	-	-	-	M	A	R	R	S	Q	S	S	S	Q	G	E	N	P	L	D	P	N	Y	L	P	P	H	Y	K	E	Y	Y	R	I	A	I	D	A	L	A	E	N	G	P	E	A	Y	E
cat	-	-	-	-	-	M	A	R	R	S	Q	S	S	S	Q	G	D	N	P	L	A	P	G	Y	L	P	P	H	Y	K	E	Y	Y	R	L	A	V	D	A	L	A	E	G	G	P	E	A	Y	S
mouse	-	-	-	-	-	M	A	R	R	S	Q	S	S	S	Q	G	D	N	P	L	A	P	G	Y	L	P	P	H	Y	K	E	Y	Y	R	L	A	V	D	A	L	T	E	G	G	P	E	A	Y	N
chicken	-	-	-	-	-	M	A	R	R	S	Q	S	S	S	Q	G	D	N	P	L	D	P	N	Y	L	P	P	H	Y	K	E	Y	Y	R	L	A	L	D	I	L	T	E	E	G	K	E	S	Y	E
flycatcher	C	S	P	S	P	M	A	R	R	S	Q	S	S	S	Q	G	D	N	P	L	D	P	N	Y	L	P	P	H	Y	K	E	Y	Y	R	L	A	L	D	V	L	T	E	E	G	K	E	S	Y	Q
coelacanth	-	-	-	-	-	M	A	R	R	S	Q	S	S	S	Q	G	D	N	P	F	D	P	N	Y	L	E	P	H	Y	K	E	W	Y	R	L	A	I	D	A	L	A	E	E	G	V	D	S	Y	Y
duck	-	-	-	-	-	M	A	R	R	S	Q	S	S	S	Q	G	D	N	P	L	D	P	N	Y	L	P	P	H	Y	K	E	Y	Y	R	L	A	L	D	V	L	T	E	E	G	K	E	S	Y	E
chimpanzee	-	-	-	-	-	M	A	R	R	S	Q	S	S	S	Q	G	D	N	P	L	A	P	G	Y	L	P	P	H	Y	K	E	Y	Y	R	L	A	V	D	A	L	A	E	G	G	S	E	A	Y	S
zebra finch	-	-	-	-	-	M	A	R	R	S	Q	S	S	S	Q	G	D	N	P	L	D	P	N	Y	L	P	P	H	Y	K	E	Y	Y	R	L	A	L	D	V	L	T	E	E	G	K	E	S	Y	Q
dog	A	P	G	P	N	M	A	R	R	S	Q	S	S	S	Q	G	D	N	P	L	A	P	G	Y	L	P	P	H	Y	K	E	Y	Y	R	L	A	V	D	A	L	A	E	G	G	P	E	A	Y	S
rat	-	-	-	-	-	M	A	R	R	S	Q	S	S	S	Q	G	D	N	P	L	A	P	G	Y	L	P	P	H	Y	K	E	Y	Y	R	L	A	V	D	A	L	T	E	G	G	Q	E	A	Y	N
guinea pig	-	-	-	-	-	M	A	R	R	S	Q	S	S	S	Q	G	D	N	P	L	A	P	G	Y	L	P	P	H	Y	K	E	Y	Y	R	L	A	V	D	A	L	M	E	G	G	R	E	A	Y	N
olive baboon	-	-	-	-	-	M	A	R	R	S	Q	S	S	S	Q	G	D	N	P	L	A	P	G	Y	L	P	P	H	Y	K	E	Y	Y	R	L	A	V	D	A	L	A	E	G	G	S	E	A	Y	S
tree shrew	-	-	-	-	-	M	A	R	R	S	Q	S	S	S	Q	G	D	N	P	L	A	P	G	Y	L	P	P	H	Y	K	E	Y	Y	R	L	A	V	D	A	L	A	E	G	G	P	E	A	Y	S
megabat	-	-	-	-	-	M	A	R	R	S	Q	S	S	S	Q	G	D	N	P	L	A	P	G	Y	L	P	P	H	Y	K	E	Y	Y	R	L	A	M	D	A	L	A	E	G	G	P	E	A	Y	S
tasmanian devil	-	-	-	-	-	M	A	R	R	S	Q	S	S	S	Q	G	D	N	P	L	A	P	D	Y	L	P	P	H	Y	K	E	Y	Y	R	L	A	L	D	A	L	A	E	G	G	A	E	A	Y	R
chinese softshell turtle	-	-	-	-	-	M	A	R	R	S	Q	S	S	S	Q	G	D	N	P	L	D	P	N	Y	L	P	P	H	Y	K	E	Y	Y	R	L	A	L	D	V	L	A	E	K	G	Q	E	S	Y	H
ferret	-	-	-	-	-	M	A	R	R	S	Q	S	S	S	Q	G	D	N	P	L	A	P	G	Y	L	P	P	H	Y	K	E	Y	Y	R	L	A	L	D	A	L	A	E	G	G	P	E	A	Y	S
gorilla	-	-	-	-	-	M	A	R	R	S	Q	S	S	S	Q	G	D	N	P	L	A	P	G	Y	L	P	P	H	Y	K	E	Y	Y	R	L	A	V	D	A	L	A	E	G	G	S	E	A	Y	S
human	-	-	-	-	-	M	A	R	R	S	Q	S	S	S	Q	G	D	N	P	L	A	P	G	Y	L	P	P	H	Y	K	E	Y	Y	R	L	A	V	D	A	L	A	E	G	G	S	E	A	Y	S
bushbaby	-	-	-	-	-	M	A	R	R	S	Q	S	S	S	Q	G	D	N	P	L	A	P	G	Y	L	P	P	H	Y	K	E	Y	Y	R	L	A	V	D	A	L	A	E	G	G	S	E	A	Y	S
dolphin	-	-	-	-	-	M	A	R	R	S	Q	S	S	S	Q	G	D	N	P	L	A	P	G	Y	L	P	P	H	Y	K	E	Y	Y	R	L	A	V	D	A	L	A	E	G	G	P	E	A	Y	S
sheep	-	-	-	-	-	M	A	R	R	S	Q	S	S	S	Q	G	D	N	P	L	A	P	G	Y	L	P	P	H	Y	K	E	Y	Y	-	-	-	V	G	A	L	A	E	G	G	P	E	A	Y	S
Vervet-AGM	-	-	-	-	-	M	A	R	R	S	Q	S	S	S	Q	G	D	N	P	L	A	P	G	Y	L	P	P	H	Y	K	E	Y	Y	R	L	A	V	D	A	L	A	E	G	G	S	E	A	Y	S
macaque	-	-	-	-	-	M	A	R	R	S	Q	S	S	S	Q	G	D	N	P	L	A	P	G	Y	L	P	P	H	Y	K	E	Y	Y	R	L	A	V	D	A	L	A	E	G	G	S	E	A	Y	S
hedgehog	-	-	-	-	-	M	A	R	R	S	Q	S	S	S	Q	G	D	N	P	L	A	P	G	Y	L	P	P	H	Y	K	E	Y	Y	R	L	A	V	D	A	L	A	E	G	G	P	E	A	Y	S
hyrax	-	-	-	-	-	M	A	R	R	S	Q	S	S	S	Q	G	D	N	P	L	A	P	G	Y	L	P	P	H	Y	K	E	Y	Y	R	L	A	V	D	A	L	A	E	G	G	P	E	A	Y	S
wallaby	-	-	-	-	-	M	A	R	R	S	Q	S	S	S	Q	G	D	N	P	L	A	P	D	Y	L	P	P	H	Y	K	E	Y	Y	R	L	A	L	D	A	L	A	E	G	G	A	E	A	Y	R
gray short-tailed opossum	-	-	-	-	-	M	-	-	-	-	-	-	-	-	-	-	-	-	-	-	-	-	-	-	-	-	-	-	-	-	-	-	-	-	-	-	-	-	-	-	-	-	-	-	-	-	-	-	-
green anole	-	-	-	-	-	M	A	R	R	S	Q	S	S	S	Q	G	D	N	P	L	D	P	N	Y	L	P	P	H	Y	K	E	Y	Y	R	Q	A	L	D	A	L	T	E	E	G	P	E	?	Y	Q
marmoset	-	-	-	-	-	M	A	R	R	S	Q	S	S	S	Q	G	D	N	P	L	A	P	G	Y	L	P	P	H	Y	K	E	Y	Y	R	L	A	V	D	A	L	A	E	G	G	S	E	A	Y	S
cow	-	-	-	-	-	M	A	R	R	S	Q	S	S	S	Q	G	D	N	P	L	A	P	G	Y	L	P	P	H	Y	K	E	Y	Y	R	L	A	V	D	A	L	A	E	G	G	P	E	A	Y	S
grey mouse lemur	-	-	-	-	-	M	A	R	R	S	Q	C	S	S	Q	G	D	N	P	L	A	P	G	Y	L	P	P	H	Y	K	E	Y	Y	R	L	A	V	D	A	L	A	E	G	G	S	E	A	Y	S
cape golden mole	-	-	-	-	-	M	A	R	R	S	Q	S	S	S	Q	G	D	N	P	L	A	P	G	Y	L	P	P	H	Y	K	E	Y	Y	R	L	A	V	D	A	L	A	E	G	G	Q	E	A	Y	S
pacific walrus	-	-	-	-	-	M	A	R	R	S	Q	S	S	S	Q	G	D	N	P	L	A	P	G	Y	L	P	P	H	Y	K	E	Y	Y	R	L	A	V	D	A	L	A	E	G	G	P	E	A	Y	S
zebra fish	-	-	-	-	-	M	A	R	R	S	Q	S	S	S	L	G	D	N	P	L	D	P	N	Y	L	R	P	H	Y	R	E	E	Y	R	M	A	I	D	A	L	V	E	D	D	I	E	G	Y	Y
rabbit	-	-	-	-	-	-	-	-	-	-	-	-	-	-	-	-	-	-	-	-	-	-	-	-	-	-	-	-	-	-	-	-	-	-	-	-	-	-	-	-	-	-	-	-	-	-	-	-	-
philippine tarsier	-	-	-	-	-	M	A	R	R	S	Q	C	S	S	Q	G	D	N	P	L	A	P	G	Y	L	P	P	H	Y	R	E	Y	Y	R	L	A	V	D	A	L	A	E	G	G	P	E	A	Y	S
ords kangaroo rat	-	-	-	-	-	M	A	R	R	S	Q	C	S	S	Q	G	D	N	P	L	A	P	G	Y	L	P	P	H	Y	R	E	Y	Y	R	L	A	V	D	A	L	A	E	G	G	P	E	A	Y	S
northern white-cheeked gibbon	-	-	-	-	-	M	A	R	R	S	Q	S	S	S	Q	G	D	N	P	L	A	P	G	Y	L	P	P	H	Y	K	E	Y	Y	R	L	A	L	D	A	L	A	E	G	G	S	E	A	Y	S
horse	A	P	G	P	N	M	A	R	R	S	Q	S	S	S	Q	G	D	N	P	L	A	P	G	Y	L	P	P	H	Y	K	E	Y	Y	R	L	A	V	D	A	L	A	E	G	G	P	E	A	Y	N
florida manatee	-	-	-	-	-	M	A	R	R	S	Q	S	S	S	Q	G	D	N	P	L	A	P	G	Y	L	P	P	H	Y	K	E	Y	Y	R	L	A	V	D	A	L	A	E	G	G	P	E	A	Y	S
turkey	F	L	A	E	E	A	A	P	D	F	L	C	N	S	E	V	D	H	I	L	Q	N	L	Q	K	P	Q	Y	A	N	Q	E	-	-	G	N	T	-	-	-	-	-	-	-	-	-	-	-	-
panda	F	L	A	S	E	G	A	P	A	F	L	C	P	E	E	L	E	H	V	S	R	H	L	R	P	P	Q	H	V	A	R	D	-	-	P	P	E	-	-	-	-	-	-	-	-	-	-	-	-
elephant	F	L	A	S	E	G	A	P	A	F	L	C	P	E	E	L	D	H	V	S	R	H	L	R	P	P	Q	H	A	A	G	E	-	-	S	P	E	-	-	-	-	-	-	-	-	-	-	-	-
Xenopus tropicalis	F	L	M	E	E	G	A	P	D	F	L	C	P	N	E	V	E	H	I	S	R	S	L	Q	R	P	P	E	S	G	Q	E	N	P	Y	P	D	-	-	-	-	-	-	-	-	-	-	-	-
cat	F	L	A	S	E	G	A	P	A	F	L	C	P	E	E	L	E	H	V	S	R	H	L	R	P	P	Q	H	V	A	R	E	-	-	P	P	E	-	-	-	-	-	-	-	-	-	-	-	-
mouse	F	L	A	S	E	G	A	P	D	F	L	C	P	E	E	L	E	H	V	S	R	H	L	Q	P	P	Q	Y	V	A	R	E	-	-	P	P	E	-	-	-	-	-	-	-	-	-	-	-	-
chicken	F	L	A	E	E	G	A	P	D	F	L	C	N	S	E	V	D	H	I	L	Q	N	L	Q	K	P	Q	Y	A	N	Q	E	-	-	G	G	T	-	-	-	-	-	-	-	-	-	-	-	-
flycatcher	F	L	A	E	E	G	A	P	D	F	L	C	A	S	E	V	E	H	I	T	Q	H	L	Q	K	P	Q	Y	A	S	H	E	-	-	G	S	T	-	-	-	-	-	-	-	-	-	-	-	-
coelacanth	F	L	S	K	E	N	L	P	E	F	L	C	S	T	E	I	E	H	I	N	K	H	L	C	K	P	H	L	T	S	Q	E	-	-	P	A	Y	-	-	-	-	-	-	-	-	-	-	-	-
duck	F	L	A	E	E	A	A	P	D	F	L	C	N	S	E	V	D	H	I	I	Q	N	L	Q	K	P	Q	Y	A	N	Q	E	-	-	G	S	T	-	-	-	-	-	-	-	-	-	-	-	-
chimpanzee	F	L	A	T	E	G	A	P	D	F	L	C	P	E	E	L	E	H	V	S	R	H	L	R	P	P	Q	Y	V	T	R	E	-	-	P	P	E	-	-	-	-	-	-	-	-	-	-	-	-
zebra finch	F	L	A	E	E	A	A	P	D	F	L	C	D	S	E	V	D	H	I	I	Q	N	L	Q	K	P	Q	Y	A	N	Q	E	-	-	G	S	M	-	-	-	-	-	-	-	-	-	-	-	-
dog	F	L	A	S	E	G	A	P	A	F	L	C	P	E	E	L	E	H	V	S	R	H	L	R	P	P	Q	H	V	A	R	E	-	-	P	P	D	-	-	-	-	-	-	-	-	-	-	-	-
rat	F	L	A	S	E	G	A	P	D	F	L	C	P	E	E	L	E	H	V	S	R	H	L	Q	P	P	Q	Y	V	S	R	E	-	-	P	P	E	-	-	-	-	-	-	-	-	-	-	-	-
guinea pig	F	L	A	S	E	G	A	P	D	F	L	S	P	E	E	L	E	H	V	C	R	H	L	T	P	P	Q	H	V	A	R	E	-	-	L	P	E	-	-	-	-	-	-	-	-	-	-	-	-
olive baboon	F	L	A	T	E	G	A	P	D	F	L	C	P	E	E	L	E	H	V	S	R	H	L	R	P	P	Q	Y	V	T	R	E	-	-	P	P	E	-	-	-	-	-	-	-	-	-	-	-	-
tree shrew	F	L	A	S	E	G	A	P	D	F	L	C	P	E	E	L	E	H	V	S	R	H	L	R	P	P	Q	H	I	A	Q	E	-	-	P	P	E	-	-	-	-	-	-	-	-	-	-	-	-
megabat	F	L	A	S	E	G	A	P	A	F	L	C	P	E	E	L	E	H	V	S	C	H	L	R	P	P	Q	H	V	A	Q	E	-	-	P	P	E	-	-	-	-	-	-	-	-	-	-	-	-
tasmanian devil	F	L	A	D	E	G	A	P	D	F	L	C	P	D	E	L	A	H	V	T	R	H	L	Q	Q	P	Q	H	A	S	R	E	N	A	T	A	R	-	-	-	-	-	-	-	-	-	-	-	-
chinese softshell turtle	F	L	D	E	E	G	A	P	D	F	L	C	S	T	E	V	E	H	I	S	Q	H	L	Q	K	P	Q	Y	A	N	Q	E	-	-	G	S	C	-	-	-	-	-	-	-	-	-	-	-	-
ferret	F	L	A	S	E	G	A	P	A	F	L	C	P	E	E	L	E	H	V	S	R	H	L	R	P	P	Q	H	V	A	R	E	-	-	P	P	E	-	-	-	-	-	-	-	-	-	-	-	-
gorilla	F	L	A	T	E	G	A	P	D	F	L	C	P	E	E	L	E	H	V	S	R	H	L	R	P	P	Q	Y	V	T	R	E	-	-	P	P	E	-	-	-	-	-	-	-	-	-	-	-	-
human	F	L	A	T	E	G	A	P	D	F	L	C	P	E	E	L	E	H	V	S	R	H	L	R	P	P	Q	Y	V	T	R	E	-	-	P	P	E	-	-	-	-	-	-	-	-	-	-	-	-
bushbaby	F	L	A	S	E	G	A	P	D	F	L	C	P	E	E	L	E	H	V	S	R	H	L	R	P	P	Q	Y	V	A	R	E	-	-	P	P	E	-	-	-	-	-	-	-	-	-	-	-	-
dolphin	F	L	A	S	E	G	A	P	A	F	L	C	P	E	E	L	E	H	V	S	R	H	L	R	A	P	Q	H	V	A	L	E	-	-	P	P	E	-	-	-	-	-	-	-	-	-	-	-	-
sheep	F	L	V	S	E	G	A	P	A	F	L	C	P	E	E	L	E	H	V	S	R	H	L	R	P	P	Q	H	V	A	P	E	-	-	P	P	E	-	-	-	-	-	-	-	-	-	-	-	-
Vervet-AGM	F	L	A	T	E	G	A	P	D	F	L	C	P	E	E	L	E	H	V	S	R	H	L	R	P	P	Q	Y	V	T	R	E	-	-	P	P	E	-	-	-	-	-	-	-	-	-	-	-	-
macaque	F	L	A	T	E	G	A	P	D	F	L	C	P	E	E	L	E	H	V	S	R	H	L	R	P	P	Q	Y	V	T	R	E	-	-	P	P	E	-	-	-	-	-	-	-	-	-	-	-	-
hedgehog	F	L	A	T	E	G	A	P	A	F	L	C	P	E	E	L	E	Y	V	S	R	H	L	K	P	P	Q	H	V	I	R	E	-	-	P	S	E	-	-	-	-	-	-	-	-	-	-	-	-
hyrax	F	L	A	S	E	G	A	P	A	F	L	C	P	E	E	L	D	H	V	S	R	H	L	R	P	P	Q	H	V	T	R	E	-	-	S	P	E	-	-	-	-	-	-	-	-	-	-	-	-
wallaby	F	L	A	D	E	G	A	P	D	F	L	C	P	D	E	L	A	H	V	S	R	H	L	Q	Q	P	Q	H	A	S	R	E	-	-	L	P	Q	-	-	-	-	-	-	-	-	-	-	-	-
gray short-tailed opossum	-	-	-	-	-	-	-	-	-	-	-	-	-	-	-	-	-	-	-	-	-	-	-	-	-	-	-	-	-	-	-	-	-	-	-	-	-	-	-	-	-	-	-	-	-	-	-	-	-
green anole	F	L	E	E	E	G	V	P	D	F	L	C	P	S	E	V	D	H	I	T	R	H	L	Q	Q	P	Q	H	I	G	Q	E	-	-	G	G	E	W	A	E	E	C	G	G	G	G	D	A	S
marmoset	F	L	A	S	E	G	A	P	D	F	L	C	P	E	E	L	E	H	V	S	R	H	L	R	L	P	Q	Y	V	A	R	E	-	-	P	P	E	-	-	-	-	-	-	-	-	-	-	-	-
cow	F	L	A	S	E	G	A	P	A	F	L	C	P	E	E	L	E	H	V	S	R	H	L	R	P	P	Q	H	V	A	P	E	-	-	P	P	D	-	-	-	-	-	-	-	-	-	-	-	-
grey mouse lemur	F	L	A	S	E	G	A	P	D	F	L	C	P	E	E	L	E	H	V	S	R	H	L	R	P	P	Q	Y	V	A	R	E	-	-	P	P	E	-	-	-	-	-	-	-	-	-	-	-	-
cape golden mole	F	L	A	T	E	G	A	P	A	F	L	C	P	E	E	L	E	H	V	S	R	H	L	R	P	P	Q	H	A	T	R	E	-	-	T	P	E	-	-	-	-	-	-	-	-	-	-	-	-
pacific walrus	F	L	A	S	E	G	A	P	A	F	L	C	P	E	E	L	E	H	V	S	R	H	L	R	P	P	Q	H	V	A	R	E	-	-	P	P	E	-	-	-	-	-	-	-	-	-	-	-	-
zebra fish	F	L	Q	N	A	N	V	V	D	F	L	S	R	S	E	I	E	N	I	K	S	T	V	Q	T	P	Q	S	A	G	N	-	-	-	V	P	E	-	-	-	-	-	-	-	-	-	-	-	-
rabbit	-	-	-	-	-	-	-	-	-	-	-	-	-	-	-	-	-	-	-	-	-	-	-	-	-	-	-	-	-	-	-	-	-	-	-	-	-	-	-	-	-	-	-	-	-	-	-	-	-
philippine tarsier	F	L	A	A	E	G	A	P	D	F	L	C	P	E	E	L	E	H	V	S	R	H	L	Q	P	P	Q	H	V	A	R	E	-	-	P	P	E	-	-	-	-	-	-	-	-	-	-	-	-
ords kangaroo rat	F	L	A	A	E	G	A	P	D	F	L	C	P	E	E	L	E	H	V	S	R	H	L	Q	P	P	Q	H	V	A	R	E	-	-	P	P	E	-	-	-	-	-	-	-	-	-	-	-	-
northern white-cheeked gibbon	F	L	A	T	E	G	A	P	D	F	L	C	P	E	E	L	E	H	V	S	R	H	L	R	P	P	Q	Y	V	T	R	E	-	-	P	P	E	-	-	-	-	-	-	-	-	-	-	-	-
horse	F	L	A	S	E	G	A	P	A	F	L	C	P	E	E	L	E	H	V	S	R	H	L	R	P	P	Q	H	V	A	I	E	-	-	P	P	E	-	-	-	-	-	-	-	-	-	-	-	-
florida manatee	F	L	A	S	E	G	A	P	A	F	L	C	P	E	E	L	D	H	V	S	C	H	L	R	P	P	Q	H	A	A	R	E	-	-	S	P	E	-	-	-	-	-	-	-	-	-	-	-	-
turkey	-	-	-	-	-	-	-	-	D	T	A	G	-	-	-	-	-	-	-	-	D	N	D	V	D	-	-	-	G	S	S	G	T	Y	W	P	M	N	S	D	L	A	V	P	E	L	D	L	G
panda	-	-	-	-	-	-	-	-	D	S	P	P	-	-	-	-	-	-	-	-	N	V	D	M	D	-	-	-	G	S	S	G	T	Y	W	P	M	N	S	D	Q	A	V	P	E	L	D	L	G
elephant	-	-	-	-	-	-	-	-	G	S	P	P	-	-	-	-	-	-	-	-	D	M	D	M	D	-	-	-	G	S	S	G	T	Y	W	P	V	N	S	D	Q	A	V	P	E	L	D	L	G
Xenopus tropicalis	-	-	-	-	-	-	-	-	S	V	Y	G	S	-	-	-	-	-	-	-	Q	E	D	A	D	-	-	-	G	S	S	G	T	Y	W	P	M	D	S	D	T	A	A	P	E	L	D	L	G
cat	-	-	-	-	-	-	-	-	G	S	P	P	-	-	-	-	-	-	-	-	N	V	D	M	D	-	-	-	G	S	S	G	T	Y	W	P	M	N	S	D	Q	A	V	P	E	L	D	L	G
mouse	-	-	-	-	-	-	-	-	G	T	P	S	-	-	-	-	-	-	-	-	D	V	D	M	D	-	-	-	G	S	S	G	T	Y	W	P	V	N	S	D	Q	A	V	P	E	L	D	L	G
chicken	-	-	-	-	-	-	-	-	D	T	A	G	-	-	-	-	-	-	-	-	D	N	D	V	D	-	-	-	G	S	S	G	T	Y	W	P	M	N	S	D	L	A	V	P	E	L	D	L	G
flycatcher	-	-	-	-	-	-	-	-	D	T	A	G	-	-	-	-	-	-	-	-	D	N	D	M	D	-	-	-	G	S	S	G	T	Y	W	P	M	N	S	D	L	A	V	P	E	L	D	L	G
coelacanth	-	-	-	-	-	-	-	-	S	D	P	S	-	-	-	-	-	-	-	-	F	V	E	Y	E	S	D	S	G	S	S	G	T	Y	W	P	M	H	S	D	I	A	A	P	E	L	D	L	G
duck	-	-	-	-	-	-	-	-	D	T	T	G	-	-	-	-	-	-	-	-	D	N	D	M	D	-	-	-	G	S	S	G	T	Y	W	P	M	N	S	D	L	A	V	P	E	L	D	L	G
chimpanzee	-	-	-	-	-	-	-	-	G	S	L	L	-	-	-	-	-	-	-	-	D	V	D	M	D	-	-	-	G	S	S	G	T	Y	W	P	V	N	S	D	Q	A	V	P	E	L	D	L	G
zebra finch	-	-	-	-	-	-	-	-	D	T	A	G	-	-	-	-	-	-	-	-	D	N	D	M	D	-	-	-	G	S	S	G	T	Y	W	P	M	N	S	D	L	A	V	P	E	L	D	L	G
dog	-	-	-	-	-	-	-	-	G	S	P	P	-	-	-	-	-	-	-	-	N	V	D	M	D	-	-	-	G	S	S	G	T	Y	W	P	M	N	S	D	Q	A	V	P	E	L	D	L	G
rat	-	-	-	-	-	-	-	-	G	A	P	P	-	-	-	-	-	-	-	-	D	V	D	M	D	-	-	-	G	S	S	G	T	Y	W	P	V	D	S	D	Q	A	V	P	E	L	D	L	G
guinea pig	-	-	-	-	-	-	-	-	G	S	P	P	-	-	-	-	-	-	-	-	D	V	D	M	D	-	-	-	G	S	S	G	T	Y	W	P	E	N	S	D	Q	A	V	P	E	L	D	L	G
olive baboon	-	-	-	-	-	-	-	-	G	S	L	L	-	-	-	-	-	-	-	-	D	V	D	M	D	-	-	-	G	S	S	G	T	Y	W	P	V	N	S	D	Q	A	V	P	E	L	D	L	G
tree shrew	-	-	-	-	-	-	-	-	G	S	P	-	-	-	-	-	-	-	-	-	D	V	D	M	D	-	-	-	G	S	S	G	T	Y	W	P	L	N	S	D	Q	A	V	P	E	L	D	L	G
megabat	-	-	-	-	-	-	-	-	G	S	P	P	-	-	-	-	-	-	-	-	N	V	D	M	D	-	-	-	G	S	S	G	T	Y	W	P	M	N	S	D	Q	A	V	P	E	L	D	L	G
tasmanian devil	-	-	-	-	-	-	-	-	G	S	A	S	G	S	L	P	Q	A	D	G	D	V	D	M	D	-	-	-	G	S	S	G	T	Y	W	P	V	N	S	D	L	A	V	P	E	L	D	L	G
chinese softshell turtle	-	-	-	-	-	-	-	M	D	T	T	H	-	-	-	-	-	-	-	-	S	S	D	M	D	-	-	-	G	S	S	G	T	Y	W	P	M	N	S	D	L	A	V	P	E	L	D	L	G
ferret	-	-	-	-	-	-	-	-	G	S	P	P	-	-	-	-	-	-	-	-	N	V	D	M	D	-	-	-	G	S	S	G	T	Y	W	P	M	N	S	D	Q	A	V	P	E	L	D	L	G
gorilla	-	-	-	-	-	-	-	-	G	S	L	L	-	-	-	-	-	-	-	-	D	V	D	M	D	-	-	-	G	S	S	G	T	Y	W	P	V	N	S	D	Q	A	V	P	E	L	D	L	G
human	-	-	-	-	-	-	-	-	G	S	L	L	-	-	-	-	-	-	-	-	D	V	D	M	D	-	-	-	G	S	S	G	T	Y	W	P	V	N	S	D	Q	A	V	P	E	L	D	L	G
bushbaby	-	-	-	-	-	-	-	-	G	S	P	P	-	-	-	-	-	-	-	-	D	V	D	M	D	-	-	-	G	S	S	G	T	Y	W	P	V	N	S	D	Q	A	V	P	E	L	D	L	G
dolphin	-	-	-	-	-	-	-	-	S	S	P	P	-	-	-	-	-	-	-	-	N	M	D	F	D	-	-	-	G	S	S	G	T	Y	W	P	V	N	S	D	Q	A	V	P	E	L	D	L	G
sheep	-	-	-	-	-	-	-	-	G	S	P	P	-	-	-	-	-	-	-	-	N	L	D	F	D	-	-	-	G	S	S	G	T	Y	W	P	V	N	S	D	Q	A	V	P	E	L	D	L	G
Vervet-AGM	-	-	-	-	-	-	-	-	G	S	L	L	-	-	-	-	-	-	-	-	D	V	D	M	D	-	-	-	G	S	S	G	T	Y	W	P	V	N	S	D	Q	A	V	P	E	L	D	L	G
macaque	-	-	-	-	-	-	-	-	G	S	L	L	-	-	-	-	-	-	-	-	D	V	D	M	D	-	-	-	G	S	S	G	T	Y	W	P	V	N	S	D	Q	A	V	P	E	L	D	L	G
hedgehog	-	-	-	-	-	-	-	-	G	S	P	P	-	-	-	-	-	-	-	-	N	V	D	F	D	-	-	-	G	S	S	G	T	Y	W	P	V	N	S	D	Q	A	V	P	E	L	D	L	G
hyrax	-	-	-	-	-	-	-	-	G	S	P	P	-	-	-	-	-	-	-	-	D	V	D	M	D	-	-	-	G	S	S	G	T	Y	W	P	V	N	S	D	Q	A	V	P	E	L	D	L	G
wallaby	-	-	-	-	-	-	-	-	G	S	A	S	G	S	L	P	Q	A	D	G	D	V	D	M	D	-	-	-	G	S	S	G	T	Y	W	P	V	N	S	D	L	A	V	P	E	L	D	L	G
gray short-tailed opossum	-	-	-	-	-	-	-	-	-	-	-	-	-	-	-	-	-	-	-	-	-	-	-	-	-	-	-	-	-	-	-	-	-	-	-	-	-	-	-	-	-	-	-	-	-	-	-	-	-
green anole	G	G	G	G	S	G	G	S	G	P	P	N	-	-	-	-	-	-	-	-	N	T	D	A	D	-	-	-	G	S	S	G	T	Y	W	P	M	N	S	D	L	A	V	P	E	L	D	L	G
marmoset	-	-	-	-	-	-	-	-	G	S	L	L	-	-	-	-	-	-	-	-	D	V	D	M	D	-	-	-	G	S	S	G	T	Y	W	P	V	K	S	D	Q	A	V	P	E	L	D	L	G
cow	-	-	-	-	-	-	-	-	G	S	P	P	-	-	-	-	-	-	-	-	N	L	D	F	D	-	-	-	G	S	S	G	T	Y	W	P	V	N	S	D	Q	A	V	P	E	L	D	L	G
grey mouse lemur	-	-	-	-	-	-	-	-	G	S	P	P	-	-	-	-	-	-	-	-	D	V	D	M	D	-	-	-	G	S	S	G	T	Y	W	P	V	N	S	D	Q	A	V	P	E	L	D	L	G
cape golden mole	-	-	-	-	-	-	-	-	G	S	S	P	-	-	-	-	-	-	-	-	D	V	D	M	D	-	-	-	G	S	S	G	T	Y	W	P	V	N	S	D	Q	A	V	P	E	L	D	L	G
pacific walrus	-	-	-	-	-	-	-	-	G	S	P	P	-	-	-	-	-	-	-	-	N	V	D	M	D	-	-	-	G	S	S	G	T	Y	W	P	M	N	S	D	Q	A	V	P	E	L	D	L	G
zebra fish	-	-	-	-	-	-	-	-	L	P	Y	G	-	-	-	-	-	-	-	-	E	I	D	Q	D	-	-	-	E	S	S	D	T	Y	W	P	L	H	S	D	L	D	A	P	G	L	D	L	G
rabbit	-	-	-	-	-	-	-	-	-	-	-	-	-	-	-	-	-	-	-	-	-	-	-	-	-	-	-	-	-	-	-	-	-	-	-	-	-	-	-	-	-	-	-	-	-	-	-	-	-
philippine tarsier	-	-	-	-	-	-	-	-	G	S	P	P	-	-	-	-	-	-	-	-	D	V	D	M	D	-	-	-	G	S	S	G	T	Y	W	P	V	N	S	D	Q	A	V	P	E	L	D	L	G
ords kangaroo rat	-	-	-	-	-	-	-	-	G	S	P	P	-	-	-	-	-	-	-	-	D	V	D	M	D	-	-	-	G	S	S	G	T	Y	W	P	V	N	S	D	Q	A	V	P	E	L	D	L	G
northern white-cheeked gibbon	-	-	-	-	-	-	-	-	G	S	L	L	-	-	-	-	-	-	-	-	D	V	D	M	D	-	-	-	G	S	S	G	T	Y	W	P	V	N	S	D	Q	A	V	P	E	L	D	L	G
horse	-	-	-	-	-	-	-	-	G	S	P	P	-	-	-	-	-	-	-	-	N	V	D	M	D	-	-	-	G	S	S	G	T	Y	W	P	V	N	S	D	Q	A	V	P	E	L	D	L	G
florida manatee	-	-	-	-	-	-	-	-	G	S	P	Q	-	-	-	-	-	-	-	-	D	V	G	M	D	-	-	-	G	S	S	G	T	Y	W	P	V	N	S	D	Q	A	V	P	E	L	D	L	G
turkey	P	M	-	V	F	G	F	R	G	-	T	E	V	T	T	L	V	Q	P	P	P	P	D	N	P	S	I	K	E	E	A	R	R	M	I	R	A	A	Q	Q	V	V	A	I	V	M	D	I	F
panda	P	L	-	T	F	G	F	Q	G	-	T	E	V	T	T	L	V	Q	P	P	P	P	D	S	P	S	I	K	D	E	A	R	R	M	I	R	S	A	Q	Q	V	V	A	V	V	M	D	M	F
elephant	P	L	-	T	F	G	F	Q	G	-	T	E	V	T	T	L	V	Q	P	P	P	P	E	S	P	S	I	K	D	E	A	R	R	M	I	R	S	A	Q	Q	V	V	A	V	V	M	D	M	F
Xenopus tropicalis	P	T	-	I	Y	G	F	Q	G	-	T	E	V	T	T	L	M	H	P	P	P	P	D	N	P	T	I	K	E	E	V	R	R	M	I	R	S	A	Q	Q	V	I	G	I	V	M	D	I	F
cat	P	L	-	T	F	G	F	Q	G	-	T	E	V	T	T	L	V	Q	P	P	P	P	D	S	P	S	I	K	D	E	A	R	R	M	I	R	S	A	Q	Q	V	V	A	V	V	M	D	M	F
mouse	P	L	-	T	F	G	F	Q	G	-	T	E	V	T	T	L	V	Q	P	P	P	P	D	S	P	S	I	K	D	E	A	R	R	M	I	R	S	A	Q	Q	V	V	A	V	V	M	D	M	F
chicken	P	M	-	V	F	G	F	R	G	-	T	E	V	T	T	L	V	Q	P	P	P	P	D	N	P	S	I	K	E	E	A	R	R	M	I	R	A	A	Q	Q	V	V	A	I	V	M	D	V	F
flycatcher	P	M	-	V	F	G	F	R	G	-	T	E	V	T	T	L	V	Q	P	P	P	P	D	N	P	S	I	K	E	E	A	R	R	M	I	R	A	A	Q	Q	V	V	A	I	V	M	D	V	F
coelacanth	P	M	-	N	Y	I	F	T	G	P	S	D	V	T	T	L	V	H	P	A	S	M	D	S	I	G	I	K	E	Q	A	R	R	L	I	K	A	A	Q	K	V	I	A	V	A	M	D	I	F
duck	P	M	-	V	F	G	F	R	G	-	T	E	V	T	T	L	V	Q	P	P	P	P	D	N	P	S	I	K	E	E	A	R	R	M	I	R	A	A	Q	Q	V	V	A	I	V	M	D	I	F
chimpanzee	P	L	-	T	F	G	F	Q	G	-	T	E	V	T	T	L	V	Q	P	P	P	P	D	S	P	S	I	K	D	E	A	R	R	M	I	R	S	A	Q	Q	V	V	A	V	V	M	D	M	F
zebra finch	P	M	-	V	F	G	F	R	G	-	T	E	V	T	T	L	V	Q	P	P	P	P	D	N	P	S	I	K	E	E	A	R	R	M	I	R	A	A	Q	Q	V	V	A	I	V	M	D	V	F
dog	P	L	-	T	F	G	F	Q	G	-	T	E	V	T	T	L	V	Q	P	P	P	P	D	S	P	S	I	K	D	E	A	R	R	M	I	R	S	A	Q	Q	V	V	A	V	V	M	D	M	F
rat	P	L	-	T	F	G	F	Q	G	-	T	E	V	T	T	L	V	Q	P	P	P	P	D	S	P	S	I	K	D	E	A	R	R	M	I	R	S	A	Q	Q	V	V	A	V	V	M	D	M	F
guinea pig	P	L	-	T	F	G	F	Q	G	-	T	E	V	T	T	L	V	Q	P	P	P	P	D	S	P	S	I	K	D	E	A	R	R	M	I	R	S	A	Q	Q	V	V	A	V	V	M	D	M	F
olive baboon	P	L	-	T	F	G	F	Q	G	-	T	E	V	T	T	L	V	Q	P	P	P	P	D	S	P	S	I	K	D	E	A	R	R	M	I	R	S	A	Q	Q	V	V	A	V	V	M	D	M	F
tree shrew	P	L	-	T	F	G	F	Q	G	-	T	E	V	T	T	L	V	Q	P	P	P	P	D	S	P	S	I	K	D	E	A	R	R	M	I	R	S	A	Q	Q	V	V	A	V	V	M	D	M	F
megabat	P	L	-	T	F	G	F	P	G	-	T	E	V	T	T	L	V	Q	P	P	P	P	?	?	?	?	?	?	?	?	?	?	?	?	?	?	?	?	?	?	V	V	A	V	V	M	D	M	F
tasmanian devil	P	M	-	T	F	G	F	Q	G	-	T	E	V	T	T	L	V	Q	P	P	P	P	D	N	P	S	I	K	D	E	A	R	R	M	I	R	A	A	Q	Q	V	V	A	I	V	M	D	M	F
chinese softshell turtle	P	M	-	V	F	G	F	Q	G	-	T	E	V	T	T	L	V	H	P	P	P	P	D	N	P	S	I	K	E	E	A	R	R	M	I	R	A	A	Q	Q	V	V	A	V	V	M	D	V	F
ferret	P	L	-	T	F	G	F	Q	G	-	T	E	V	T	T	L	V	Q	P	P	P	P	D	S	P	S	I	K	D	E	A	R	R	M	I	R	S	P	P	Q	V	V	A	V	V	M	D	M	F
gorilla	P	L	-	T	F	G	F	Q	G	-	T	E	V	T	T	L	V	Q	P	P	P	P	D	S	P	S	I	K	D	E	A	R	R	M	I	R	S	A	Q	Q	V	V	A	V	V	M	D	M	F
human	P	L	-	T	F	G	F	Q	G	-	T	E	V	T	T	L	V	Q	P	P	P	P	D	S	P	S	I	K	D	E	A	R	R	M	I	R	S	A	Q	Q	V	V	A	V	V	M	D	M	F
bushbaby	P	L	-	T	F	G	F	Q	G	-	T	E	V	T	T	L	V	Q	P	P	P	P	D	S	P	S	I	K	E	E	A	R	R	M	I	R	S	A	Q	Q	V	V	A	V	V	M	D	M	F
dolphin	P	L	-	T	F	G	F	Q	G	-	T	E	V	T	T	L	V	Q	P	P	P	P	D	S	P	C	I	K	D	E	A	R	R	M	I	R	S	A	Q	Q	V	V	A	V	V	M	D	M	F
sheep	P	L	-	T	F	G	F	Q	G	-	T	E	V	T	T	L	V	Q	P	P	P	P	D	S	P	S	I	K	D	E	A	R	R	M	I	R	S	A	Q	Q	V	V	A	V	V	M	D	M	F
Vervet-AGM	P	L	-	T	F	G	F	Q	G	-	T	E	V	T	T	L	V	Q	P	P	P	P	D	S	P	S	I	K	D	E	A	R	R	M	I	R	S	A	Q	Q	V	V	A	V	V	M	D	M	F
macaque	P	L	-	T	F	G	F	Q	G	-	T	E	V	T	T	L	V	Q	P	P	P	P	D	S	P	S	I	K	D	E	A	R	R	M	I	R	S	A	Q	Q	V	V	A	V	V	M	D	M	F
hedgehog	P	L	-	T	F	G	F	Q	G	-	T	E	V	T	T	L	V	Q	P	P	P	P	D	S	P	S	I	K	D	E	A	R	R	M	I	R	S	A	Q	Q	V	V	A	V	V	M	D	M	F
hyrax	P	L	-	T	F	G	F	Q	G	-	T	E	V	T	T	L	V	Q	P	P	P	P	D	S	P	S	I	K	D	E	A	R	R	M	I	R	S	A	Q	Q	V	V	A	V	V	M	D	M	F
wallaby	P	M	-	T	F	G	F	Q	G	-	T	E	V	T	T	L	V	Q	P	P	P	P	D	N	P	S	I	K	D	E	A	R	R	M	I	R	A	A	Q	Q	?	?	?	?	?	?	?	?	?
gray short-tailed opossum	-	-	-	-	-	-	-	-	-	-	-	-	-	-	-	-	-	-	-	-	-	-	-	-	-	-	-	-	-	-	-	-	-	-	-	-	-	-	-	-	-	-	-	-	-	-	D	M	F
green anole	P	M	-	V	F	G	F	R	G	-	T	E	V	T	T	L	V	Q	P	P	P	P	D	N	P	S	I	K	E	E	A	R	R	M	I	R	A	A	Q	Q	V	V	A	I	V	M	D	V	F
marmoset	P	L	-	T	F	G	F	Q	G	-	T	E	V	T	T	L	V	Q	P	P	P	P	D	S	P	S	I	K	D	E	A	R	R	M	I	R	S	A	Q	Q	V	V	A	V	V	M	D	M	F
cow	P	L	-	T	F	G	F	Q	G	-	T	E	V	T	T	L	V	Q	P	P	P	P	D	S	P	S	I	K	D	E	A	R	R	M	I	R	S	A	Q	Q	V	V	A	V	V	M	D	M	F
grey mouse lemur	P	L	-	T	F	G	F	Q	G	-	T	E	V	T	T	L	V	Q	P	P	P	P	D	S	P	S	I	K	E	E	A	R	R	M	I	R	S	A	Q	Q	V	V	A	V	V	M	D	M	F
cape golden mole	P	L	-	T	F	G	F	Q	G	-	T	E	V	T	T	L	V	Q	P	P	P	P	D	S	P	S	I	K	D	E	A	R	R	M	I	R	S	A	Q	Q	V	V	A	V	V	M	D	M	F
pacific walrus	P	L	-	T	F	G	F	Q	G	-	T	E	V	T	T	L	V	Q	P	P	P	P	D	S	P	S	I	K	D	E	A	R	R	M	I	R	S	A	Q	Q	V	V	A	V	V	M	D	M	F
zebra fish	P	M	Q	Q	H	S	F	V	G	P	T	E	V	T	M	L	V	N	P	A	E	P	E	R	P	S	I	K	E	Q	A	R	R	L	I	K	N	A	H	Q	V	I	A	V	V	M	D	I	F
rabbit	-	-	-	-	-	-	-	-	-	-	-	-	-	-	-	-	-	-	-	-	-	-	-	-	-	-	-	-	-	-	-	-	-	-	-	-	-	-	-	-	-	-	-	-	-	-	-	-	-
philippine tarsier	P	L	-	T	F	G	F	Q	G	-	T	E	V	T	T	L	V	Q	P	P	P	P	D	S	P	S	I	K	D	E	A	R	R	M	I	R	S	A	Q	Q	V	V	A	V	V	M	D	M	F
ords kangaroo rat	P	L	-	T	F	G	F	Q	G	-	T	E	V	T	T	L	V	Q	P	P	P	P	D	S	P	S	I	K	D	E	A	R	R	M	I	R	S	A	Q	Q	V	V	A	V	V	M	D	M	F
northern white-cheeked gibbon	P	L	-	T	F	G	F	Q	G	-	T	E	V	T	T	L	V	Q	P	P	P	P	D	S	P	S	I	K	D	E	A	R	R	M	I	R	S	A	Q	Q	V	V	A	V	V	M	D	M	F
horse	P	L	-	T	F	G	F	Q	G	-	T	E	V	T	T	L	V	Q	P	P	P	P	D	S	P	S	I	K	D	E	A	R	R	M	V	R	S	A	Q	Q	V	V	A	V	V	M	D	M	F
florida manatee	P	L	-	T	F	G	F	Q	G	-	T	E	V	T	T	L	V	Q	P	P	P	P	D	S	P	S	I	K	D	E	A	R	R	M	I	R	S	A	Q	Q	V	V	A	V	V	M	D	M	F
turkey	D	V	D	L	L	F	E	V	L	D	T	A	A	R	R	V	P	V	Y	I	L	L	D	E	M	N	S	Q	L	F	L	D	T	A	A	K	C	R	V	N	L	N	Y	V	E	F	L	R	V
panda	D	V	D	L	L	G	E	V	L	E	A	A	A	R	R	V	P	V	Y	I	L	L	D	E	M	N	A	Q	H	F	L	D	M	A	D	K	C	R	V	N	L	H	H	V	D	F	L	R	V
elephant	D	V	D	L	L	S	E	M	L	E	A	A	A	R	R	V	P	V	Y	I	L	L	D	E	M	N	A	Q	H	F	L	D	M	A	D	K	C	R	V	N	L	H	H	V	D	F	L	R	V
Xenopus tropicalis	D	A	D	I	L	S	E	L	L	D	A	A	N	R	R	I	P	V	Y	I	I	L	D	Q	M	N	C	Q	L	F	L	D	M	A	A	K	Y	R	V	N	L	N	Y	V	E	F	L	R	V
cat	D	V	D	L	L	G	E	V	L	E	A	A	A	R	R	V	P	V	Y	I	L	L	D	E	M	N	A	Q	H	F	L	D	M	A	D	K	C	R	V	N	L	H	H	V	D	F	L	R	V
mouse	D	V	D	L	L	S	E	V	L	E	A	A	A	R	R	V	P	V	Y	I	L	L	D	E	M	N	A	Q	H	F	L	D	M	A	D	K	C	R	V	N	L	H	H	V	D	F	L	R	V
chicken	D	V	D	L	L	F	E	V	L	D	A	A	A	R	R	V	P	V	Y	I	L	L	D	E	M	N	S	Q	L	F	L	D	T	A	A	K	C	R	V	N	L	N	Y	V	E	F	L	R	V
flycatcher	D	V	D	L	L	F	E	V	L	D	A	A	S	R	R	V	P	V	Y	I	L	L	D	E	M	N	S	Q	L	F	L	D	T	A	A	K	C	R	V	N	L	N	Y	V	E	F	L	R	V
coelacanth	D	I	D	L	F	K	D	L	L	D	A	T	A	R	R	I	P	V	Y	I	V	L	D	E	L	Y	S	H	Y	F	V	E	M	V	S	K	C	K	V	N	L	G	F	V	E	F	M	R	V
duck	D	V	D	L	L	F	E	V	L	D	A	A	A	R	R	V	P	V	Y	I	L	L	D	E	M	N	S	Q	L	F	L	D	T	A	A	K	C	R	V	N	L	N	Y	I	E	F	L	R	V
chimpanzee	D	V	D	L	L	S	E	V	L	E	A	A	A	R	R	V	P	V	Y	I	L	L	D	E	M	N	A	Q	H	F	L	D	M	A	D	K	C	R	V	N	L	H	H	V	D	F	L	R	V
zebra finch	D	V	D	L	L	F	E	V	L	D	A	A	S	R	R	V	P	V	Y	I	L	L	D	E	M	N	S	Q	L	F	L	D	T	A	A	K	C	R	V	N	L	N	Y	V	E	F	L	R	V
dog	D	V	D	L	L	G	E	V	L	E	A	A	A	R	R	V	P	V	Y	I	L	L	D	E	M	N	A	Q	H	F	L	D	M	A	D	K	C	R	V	N	L	H	H	V	D	F	L	R	V
rat	D	V	D	L	L	S	E	V	L	E	A	A	A	R	R	V	P	V	Y	I	L	L	D	E	M	N	A	Q	H	F	L	D	M	A	D	K	C	R	V	N	L	H	H	V	D	F	L	R	V
guinea pig	D	V	D	L	L	G	E	V	L	E	A	A	A	R	R	V	P	V	Y	I	L	L	D	E	M	N	A	Q	H	F	M	D	M	A	D	K	C	R	V	N	L	H	H	V	D	F	L	R	V
olive baboon	D	V	D	L	L	S	E	V	L	E	A	A	A	R	R	V	P	V	Y	I	L	L	D	E	M	N	A	Q	H	F	L	D	M	A	D	K	C	R	V	N	L	H	H	V	D	F	L	R	V
tree shrew	D	V	Y	L	L	G	E	V	L	E	A	R	A	R	R	V	P	V	Y	I	L	L	D	E	V	N	-	H	H	F	L	N	M	A	D	K	C	R	V	N	L	H	H	V	D	F	L	R	V
megabat	D	V	D	L	L	S	E	V	L	E	A	A	A	R	R	V	P	V	Y	I	L	L	D	E	M	N	A	Q	H	F	L	D	M	A	D	K	C	R	V	N	L	H	H	V	D	F	L	R	V
tasmanian devil	D	V	D	L	L	S	E	V	L	D	A	A	A	R	R	V	P	V	Y	I	L	L	D	E	M	N	A	Q	H	F	L	D	M	A	E	K	C	R	V	N	L	H	H	V	D	F	L	R	V
chinese softshell turtle	D	V	D	L	L	S	E	V	L	D	A	A	A	R	R	V	P	V	Y	I	L	L	D	E	M	N	S	Q	L	F	L	D	T	A	A	K	C	K	V	N	L	N	Y	V	E	F	L	R	V
ferret	D	V	D	L	L	G	E	V	L	E	A	A	?	R	Q	-	-	-	-	-	-	-	-	-	-	-	-	-	-	-	-	-	-	-	-	-	-	-	-	-	-	-	-	-	-	F	L	R	V
gorilla	D	V	D	L	L	S	E	V	L	E	A	A	A	R	R	V	P	V	Y	I	L	L	D	E	M	N	A	Q	H	F	L	D	M	A	D	K	C	R	V	N	L	H	H	V	D	F	L	R	V
human	D	V	D	L	L	S	E	V	L	E	A	A	A	R	R	V	P	V	Y	I	L	L	D	E	M	N	A	Q	H	F	L	D	M	A	D	K	C	R	V	N	L	Q	H	V	D	F	L	R	V
bushbaby	D	V	D	L	L	S	E	V	L	E	A	A	A	R	R	V	P	V	Y	I	L	L	D	E	M	N	A	Q	H	F	L	D	M	A	D	K	C	R	V	N	L	H	H	V	D	F	L	R	V
dolphin	D	V	D	L	L	S	E	V	L	E	A	A	A	R	R	V	P	V	Y	I	L	L	D	E	V	N	A	Q	H	F	L	D	M	A	D	K	C	H	I	N	L	H	H	V	D	F	L	R	V
sheep	D	V	D	L	L	S	E	V	L	E	A	A	A	R	R	V	P	V	Y	I	L	L	D	E	M	N	A	Q	H	F	L	D	M	A	D	K	C	R	V	N	L	H	H	V	D	F	L	R	V
Vervet-AGM	D	V	D	L	L	S	E	V	L	E	A	A	A	R	R	V	P	V	Y	I	L	L	D	E	M	N	A	Q	H	F	L	D	M	A	D	K	C	R	V	N	L	H	H	V	D	F	L	R	V
macaque	D	V	D	L	L	S	E	V	L	E	A	A	A	R	R	V	P	V	Y	I	L	L	D	E	M	N	A	Q	H	F	L	D	M	A	D	K	C	R	V	N	L	H	H	V	D	F	L	R	V
hedgehog	D	V	D	L	L	G	E	V	L	E	A	A	A	R	R	V	P	V	Y	I	L	L	D	E	I	N	A	Q	H	F	L	D	M	A	D	K	C	R	V	N	L	H	H	V	D	F	L	R	V
hyrax	D	V	D	L	L	A	E	V	L	E	A	A	A	R	R	V	P	V	Y	I	L	L	D	E	M	N	A	Q	H	F	L	D	M	A	D	K	C	R	V	N	L	H	H	V	D	F	L	R	V
wallaby	?	?	?	?	?	?	?	?	?	?	?	?	?	?	?	?	?	?	?	?	?	?	?	?	?	?	?	?	?	?	?	?	?	?	?	?	?	?	?	?	?	?	?	?	?	?	?	?	?
gray short-tailed opossum	D	V	D	L	L	S	E	I	L	E	A	A	A	R	R	V	P	V	Y	I	L	L	D	E	M	N	A	Q	H	F	L	D	M	A	E	K	C	R	V	N	L	H	H	V	D	F	L	R	V
green anole	D	V	D	L	L	A	E	V	L	D	A	A	A	R	R	V	P	V	Y	I	L	L	D	E	M	Q	A	Q	L	F	L	D	M	A	A	K	C	K	V	N	L	N	Y	V	D	F	L	R	V
marmoset	D	V	D	L	L	S	E	V	L	E	A	A	A	R	R	V	P	V	Y	I	L	L	D	E	M	N	A	Q	H	F	L	D	M	A	D	K	C	R	V	N	L	H	H	V	D	F	L	R	V
cow	D	V	D	L	L	S	E	V	L	E	A	A	A	R	R	V	P	V	Y	I	L	L	D	E	M	N	A	Q	H	F	L	D	M	A	D	K	C	R	V	N	L	H	H	V	D	F	L	R	V
grey mouse lemur	D	V	D	L	L	S	E	V	L	E	A	A	A	R	R	V	P	V	Y	I	L	L	D	E	M	N	A	Q	H	F	L	D	M	A	D	K	C	R	V	N	L	H	H	V	D	F	L	R	V
cape golden mole	D	V	D	L	L	G	E	V	L	E	A	A	A	R	R	V	P	V	Y	I	L	L	D	E	M	N	A	Q	H	F	L	D	M	A	D	K	C	R	V	N	L	H	H	V	D	F	L	R	V
pacific walrus	D	V	D	L	L	G	E	V	L	E	A	A	A	R	R	V	P	V	Y	I	L	L	D	E	M	N	A	Q	H	F	L	D	M	A	D	K	C	R	V	N	L	H	H	V	D	F	L	R	V
zebra fish	D	V	D	I	F	S	D	L	L	E	A	A	A	R	H	V	P	V	Y	I	L	L	D	E	Q	N	A	H	Y	F	V	N	M	V	A	S	C	K	V	N	L	E	M	I	H	M	M	R	V
rabbit	-	-	-	-	-	-	-	-	-	-	-	-	-	-	-	-	-	-	-	-	-	-	-	-	-	-	-	-	-	-	-	-	-	-	-	-	-	-	-	-	-	-	-	-	-	-	-	-	-
philippine tarsier	D	V	D	L	L	N	E	M	L	E	A	A	A	R	R	V	P	V	Y	I	L	L	D	E	M	N	A	Q	H	F	L	D	M	A	D	K	C	R	V	N	L	H	H	V	D	F	L	R	V
ords kangaroo rat	D	V	D	L	L	N	E	M	L	E	A	A	A	R	R	V	P	V	Y	I	L	L	D	E	M	N	A	Q	H	F	L	D	M	A	D	K	C	R	V	N	L	H	H	V	D	F	L	R	V
northern white-cheeked gibbon	D	V	D	L	L	S	E	V	L	E	A	A	A	R	R	V	P	V	Y	I	L	L	D	E	M	N	A	Q	H	F	L	D	M	A	D	K	C	R	V	N	L	Q	H	V	D	F	L	R	V
horse	D	V	D	L	L	S	E	V	L	E	A	A	A	R	R	V	P	V	Y	I	L	L	D	E	M	N	A	Q	H	F	L	D	M	A	E	K	C	R	V	N	L	H	H	V	D	F	L	R	V
florida manatee	D	V	D	L	L	G	E	V	L	E	A	A	A	R	R	V	P	V	Y	I	L	L	D	E	M	N	A	Q	H	F	L	D	M	A	D	K	C	Q	V	N	L	H	H	V	D	F	L	R	V
turkey	T	V	S	G	P	T	Y	Y	C	R	T	G	M	S	F	K	G	H	V	K	E	K	F	L	L	V	D	C	M	V	V	L	S	G	N	Y	S	F	M	W	S	F	E	K	I	H	R	S	I
panda	T	V	A	G	?	-	?	Y	C	R	T	G	K	S	F	K	G	H	V	K	E	K	F	L	L	V	D	C	A	A	V	M	S	G	S	Y	S	F	M	W	S	F	E	K	I	H	R	S	L
elephant	T	V	A	G	P	T	Y	Y	C	R	T	G	K	S	F	K	G	H	V	K	E	K	F	L	L	V	D	C	A	V	V	M	S	G	N	Y	S	F	M	W	S	F	E	K	I	H	R	S	L
Xenopus tropicalis	T	V	S	G	P	T	Y	F	C	R	K	G	S	T	F	K	G	N	L	Q	E	K	F	L	L	V	D	C	T	M	V	L	S	G	T	Y	S	F	M	W	S	F	E	K	I	H	R	S	I
cat	T	V	A	G	P	T	Y	Y	C	R	T	G	K	S	F	K	G	H	V	K	E	K	F	L	L	V	D	C	A	V	V	M	S	G	S	Y	S	F	M	W	S	F	E	K	I	H	R	S	L
mouse	T	V	A	G	P	T	Y	Y	C	R	T	G	K	S	F	K	G	H	L	K	E	K	F	L	L	V	D	C	A	V	V	M	S	G	S	Y	S	F	M	W	S	F	E	K	I	H	R	S	L
chicken	T	V	S	G	P	T	Y	Y	C	R	T	G	M	S	F	K	G	H	V	K	E	K	F	L	L	V	D	C	M	V	V	L	S	G	N	Y	S	F	M	W	S	F	E	K	I	H	R	S	I
flycatcher	T	V	S	G	P	T	Y	Y	C	R	T	G	M	S	F	K	G	H	L	K	E	K	F	L	L	V	D	C	M	V	V	L	S	G	N	Y	S	F	M	W	S	F	E	K	I	H	R	S	I
coelacanth	M	V	P	G	P	T	Y	Y	C	R	T	G	M	S	F	K	G	H	M	T	E	K	F	M	L	V	D	C	K	A	V	L	C	G	S	Y	S	F	M	W	S	F	E	K	I	H	R	S	I
duck	T	V	S	G	P	T	Y	Y	C	R	T	G	M	S	F	K	G	H	V	K	E	K	F	L	L	V	D	C	M	V	V	L	S	G	N	Y	S	F	M	W	S	F	E	K	I	H	R	S	I
chimpanzee	T	V	A	G	P	T	Y	Y	C	R	T	G	K	S	F	K	G	H	V	K	E	K	F	L	L	V	D	C	A	V	V	M	S	G	S	Y	S	F	M	W	S	F	E	K	I	H	R	S	L
zebra finch	T	V	S	G	P	T	Y	Y	C	R	T	G	M	S	F	K	G	H	L	K	E	K	F	L	L	V	D	C	M	V	V	L	S	G	N	Y	S	F	M	W	S	F	E	K	I	H	R	S	I
dog	T	V	A	G	P	T	Y	Y	C	R	T	G	K	S	F	K	G	H	V	K	E	K	F	L	L	V	D	C	A	V	V	M	S	G	S	Y	S	F	M	W	S	F	E	K	I	H	R	S	L
rat	T	V	A	G	P	T	Y	Y	C	R	T	G	K	S	F	K	G	H	L	K	E	K	F	L	L	V	D	C	A	V	V	M	S	G	S	Y	S	F	M	W	S	F	E	K	I	H	R	S	L
guinea pig	T	V	A	G	P	T	Y	Y	C	R	T	G	K	S	F	K	G	H	V	K	E	K	F	L	L	V	D	C	A	V	V	M	S	G	S	Y	S	F	M	W	S	F	E	K	I	H	R	S	L
olive baboon	T	V	A	G	P	T	Y	Y	C	R	T	G	K	S	F	K	G	H	V	K	E	K	F	L	L	V	D	C	A	V	V	M	S	G	S	Y	S	F	M	W	S	F	E	K	I	H	R	S	L
tree shrew	T	V	A	G	P	T	Y	Y	C	R	T	G	K	S	F	K	G	H	V	K	E	K	F	L	L	V	D	C	A	V	V	M	S	G	S	Y	S	F	M	W	S	F	E	K	I	H	R	S	L
megabat	T	V	A	G	P	T	Y	Y	C	R	T	G	K	S	F	K	G	H	V	K	E	K	F	L	L	V	D	C	A	V	V	M	S	G	S	Y	S	F	M	W	S	F	E	K	I	H	R	S	L
tasmanian devil	T	V	S	G	P	T	Y	Y	C	R	T	G	K	S	F	K	G	H	V	K	E	K	F	L	L	V	D	C	A	V	V	L	S	G	S	Y	S	F	M	W	S	F	E	K	I	H	R	S	I
chinese softshell turtle	T	V	S	G	P	T	Y	Y	C	R	T	G	M	S	F	K	G	H	V	K	E	K	F	L	L	V	D	C	M	V	V	L	S	G	N	Y	S	F	M	W	S	F	E	K	I	H	R	S	I
ferret	T	V	A	G	P	T	Y	Y	C	R	T	G	K	S	F	K	G	H	V	K	E	K	F	L	L	V	D	C	A	V	V	M	S	G	S	Y	S	F	M	W	S	F	E	K	I	H	R	S	L
gorilla	T	V	A	G	P	T	Y	Y	C	R	T	G	K	S	F	K	G	H	V	K	E	K	F	L	L	V	D	C	A	V	V	M	S	G	S	Y	S	F	M	W	S	F	E	K	I	H	R	S	L
human	T	V	A	G	P	T	Y	Y	C	R	T	G	K	S	F	K	G	H	V	K	E	K	F	L	L	V	D	C	A	V	V	M	S	G	S	Y	S	F	M	W	S	F	E	K	I	H	R	S	L
bushbaby	T	V	A	G	P	T	Y	Y	C	R	T	G	K	S	F	K	G	H	V	K	E	K	F	L	L	V	D	C	A	V	V	M	S	G	S	Y	S	F	M	W	S	F	E	K	I	H	R	S	L
dolphin	T	V	A	D	T	T	Y	Y	C	R	T	G	K	S	F	K	G	H	?	?	?	?	?	?	?	?	?	?	?	?	?	?	?	?	?	?	?	F	M	W	S	F	E	K	I	H	R	S	L
sheep	T	V	A	G	P	T	Y	Y	C	R	T	G	K	S	F	K	G	H	V	K	E	K	F	L	L	V	D	C	A	V	V	M	S	G	S	Y	S	A	L	-	T	L	T	R	S	A	T	P	L
Vervet-AGM	T	V	A	G	P	T	Y	Y	C	R	T	G	K	S	F	K	G	H	V	K	E	K	F	L	L	V	D	C	A	V	V	M	S	G	S	Y	S	F	M	W	S	F	E	K	I	H	R	S	L
macaque	T	V	A	G	P	T	Y	Y	C	R	T	G	K	S	F	K	G	H	P	L	S	L	P	S	L	Q	L	S	L	T	L	A	L	T	P	H	S	F	M	W	S	F	E	K	I	H	R	S	L
hedgehog	T	V	A	G	P	T	Y	Y	C	R	T	G	K	S	F	K	G	H	V	K	E	K	F	L	L	V	D	C	A	V	V	M	S	G	S	Y	S	F	M	W	S	F	E	K	I	H	R	S	L
hyrax	T	V	A	G	P	T	Y	Y	C	R	T	G	K	S	F	K	G	H	V	K	E	K	F	L	L	V	D	C	A	A	V	M	S	G	N	Y	S	F	M	W	S	F	E	K	L	H	R	S	L
wallaby	?	?	?	?	?	?	?	?	?	?	?	?	?	?	?	?	?	?	?	?	?	?	?	?	?	?	?	?	?	?	?	?	?	?	?	?	?	F	L	-	-	-	-	-	-	-	-	-	-
gray short-tailed opossum	T	V	S	G	P	T	Y	Y	C	R	T	G	K	S	F	K	G	H	V	K	E	K	F	L	L	V	D	C	A	V	V	L	S	G	S	Y	S	F	M	W	S	F	E	K	I	H	R	S	I
green anole	T	V	S	G	P	T	Y	Y	C	R	T	G	K	S	F	K	G	H	V	K	E	R	F	L	L	V	D	C	M	V	V	L	S	G	S	Y	S	F	M	W	S	F	E	K	I	H	R	S	I
marmoset	T	V	A	G	P	T	Y	Y	C	R	T	G	K	S	F	K	G	H	V	K	E	K	F	L	L	V	D	C	A	V	V	M	S	G	S	Y	S	F	M	W	S	F	E	K	I	H	R	S	L
cow	T	V	A	G	P	T	Y	Y	C	R	T	G	K	S	F	K	G	H	V	K	E	K	F	L	L	V	D	C	A	V	V	M	S	G	S	Y	S	F	M	W	S	F	E	K	I	H	R	S	L
grey mouse lemur	T	V	A	G	P	T	Y	Y	C	R	T	G	K	S	F	K	G	H	V	K	E	K	F	L	L	V	D	C	A	V	V	M	S	G	S	Y	S	F	M	W	S	F	E	K	I	H	R	S	L
cape golden mole	T	V	A	G	P	T	Y	Y	C	R	T	G	K	S	F	K	G	H	V	K	E	K	F	L	L	V	D	C	A	V	V	M	S	G	N	Y	S	F	M	W	S	F	E	K	I	H	R	S	L
pacific walrus	T	V	A	G	P	T	Y	Y	C	R	T	G	K	S	F	K	G	H	V	K	E	K	F	L	L	V	D	C	A	V	V	M	S	G	S	Y	S	F	M	W	S	F	E	K	I	H	R	S	L
zebra fish	T	V	S	G	V	T	Y	F	C	R	T	G	K	S	F	K	G	Q	V	M	D	R	F	L	L	T	D	C	R	A	V	I	S	G	N	Y	S	F	M	W	S	F	E	K	I	H	R	C	I
rabbit	-	-	-	-	-	-	-	-	-	-	-	-	-	-	-	-	-	-	-	-	-	-	-	-	-	-	-	-	-	-	-	-	-	-	-	-	-	-	-	-	-	-	-	-	-	-	-	-	-
philippine tarsier	T	V	A	G	P	T	Y	Y	C	R	T	G	K	S	F	K	G	H	V	K	E	K	F	L	L	V	D	C	A	V	V	M	S	G	S	Y	S	F	M	W	S	F	E	K	I	H	R	S	L
ords kangaroo rat	T	V	A	G	P	T	Y	Y	C	R	T	G	K	S	F	K	G	H	V	K	E	K	F	L	L	V	D	C	A	V	V	M	S	G	S	Y	S	F	M	W	S	F	E	K	I	H	R	S	L
northern white-cheeked gibbon	T	V	A	G	P	T	Y	Y	C	R	T	G	K	S	F	K	G	H	V	K	E	M	-	-	-	-	-	-	-	-	-	-	-	-	-	-	-	F	C	W	-	-	-	-	-	-	-	-	-
horse	T	V	A	G	P	T	Y	Y	C	R	T	G	K	S	F	Q	G	H	V	K	E	K	F	L	L	V	D	C	A	V	V	M	S	G	S	Y	S	F	M	W	S	F	E	K	I	H	R	S	L
florida manatee	T	V	A	G	P	T	Y	Y	C	R	T	G	K	S	F	K	G	H	V	K	E	K	F	L	L	V	D	C	A	V	V	M	S	G	N	Y	S	F	M	W	S	F	E	K	I	H	R	S	L
turkey	H	I	F	Q	G	E	L	V	A	S	F	D	E	E	F	R	I	L	F	A	Q	S	E	P	L	V	P	P	A	N	V	L	A	K	A	E	-	-	-	-	N	P	F	A	M	T	P	F	G
panda	H	V	F	Q	G	E	L	V	S	S	F	D	E	E	F	R	I	L	F	A	Q	S	E	P	L	V	P	S	A	G	A	L	A	R	M	-	-	-	-	-	D	A	Y	A	L	A	P	Y	A
elephant	H	V	F	Q	G	E	L	V	S	S	F	D	E	E	F	R	I	L	F	A	Q	S	E	P	L	V	P	S	A	G	A	L	A	R	M	-	-	-	-	-	D	A	Y	A	L	A	P	Y	A
Xenopus tropicalis	H	I	F	Q	G	E	L	V	S	S	F	D	E	E	F	R	I	L	F	A	Q	S	D	P	L	I	P	S	E	S	A	L	A	K	M	-	-	-	D	K	S	Y	M	G	M	V	P	F	A
cat	H	V	F	Q	G	E	L	V	S	S	F	D	E	E	F	R	I	L	F	A	Q	S	E	P	L	V	P	S	A	G	A	L	A	R	M	-	-	-	-	-	D	A	Y	A	L	A	P	Y	A
mouse	H	V	F	Q	G	E	L	V	S	S	F	D	E	E	F	R	I	L	F	A	Q	S	E	P	L	V	P	S	A	G	A	L	A	R	M	-	-	-	-	-	D	A	Y	A	L	A	P	Y	S
chicken	H	I	F	Q	G	E	L	V	A	S	F	D	E	E	F	R	I	L	F	A	Q	S	E	P	L	V	P	P	A	N	V	L	A	K	A	E	-	-	-	-	N	P	F	A	M	T	P	F	G
flycatcher	H	I	F	Q	G	E	L	V	A	S	F	D	E	E	F	R	I	L	F	A	Q	S	E	P	L	V	P	P	A	N	V	L	A	K	A	E	-	-	-	-	N	T	F	A	M	A	P	F	G
coelacanth	H	I	F	H	G	E	L	V	A	T	F	D	E	E	F	R	I	L	F	A	Q	S	N	P	L	V	P	V	E	D	P	S	A	K	E	D	-	-	-	-	N	Y	Y	A	M	M	P	Y	G
duck	H	I	F	Q	G	E	L	V	A	S	F	D	E	E	F	R	I	L	F	A	Q	S	E	P	L	V	P	P	A	N	V	L	A	K	A	E	-	-	-	-	N	P	F	A	M	T	P	F	G
chimpanzee	H	V	F	Q	G	E	L	V	S	S	F	D	E	E	F	R	I	L	F	A	Q	S	E	P	L	V	P	S	A	A	A	L	A	R	M	-	-	-	-	-	D	A	Y	A	L	A	P	Y	A
zebra finch	H	I	F	Q	G	E	L	V	A	S	F	D	E	E	F	R	I	L	F	A	Q	S	E	P	L	V	P	P	A	N	V	L	A	K	A	E	-	-	-	-	N	T	F	A	M	A	P	F	G
dog	H	V	F	Q	G	E	L	V	S	S	F	D	E	E	F	R	I	L	F	A	Q	S	E	P	L	V	P	S	A	G	A	L	A	R	M	-	-	-	-	-	D	A	Y	T	L	A	P	Y	T
rat	H	V	F	Q	G	E	L	V	S	S	F	D	E	E	F	R	I	L	F	A	Q	S	E	P	L	V	P	S	A	G	A	L	A	R	M	-	-	-	-	-	D	A	Y	A	L	T	P	Y	S
guinea pig	H	V	F	Q	G	E	L	V	S	S	F	D	E	E	F	R	I	L	F	A	Q	S	E	P	L	V	P	S	A	G	A	L	A	R	M	-	-	-	-	-	D	A	Y	A	L	A	P	Y	S
olive baboon	H	V	F	Q	G	E	L	V	S	S	F	D	E	E	F	R	I	L	F	A	Q	S	E	P	L	V	P	S	A	A	A	L	A	R	M	-	-	-	-	-	D	A	Y	A	L	A	P	Y	A
tree shrew	H	V	F	Q	G	E	L	V	S	S	F	D	E	E	F	R	I	L	F	A	Q	S	E	P	L	V	P	S	A	A	T	L	A	H	M	-	-	-	-	-	D	T	Y	A	L	T	P	Y	A
megabat	H	V	F	Q	G	E	L	V	S	S	F	D	E	E	F	R	I	L	F	A	Q	S	E	P	L	V	P	S	A	G	A	L	A	R	M	-	-	-	-	-	D	A	Y	A	L	A	P	Y	S
tasmanian devil	H	V	F	Q	G	E	L	V	S	S	F	D	E	E	F	R	I	L	F	A	Q	S	E	P	L	I	P	A	A	G	A	L	A	L	A	L	T	H	A	-	D	T	Y	A	L	T	P	Y	G
chinese softshell turtle	H	I	F	Q	G	E	L	V	S	S	F	D	E	E	F	R	I	L	F	A	Q	S	D	P	L	I	P	P	A	N	V	L	V	K	A	E	-	-	-	-	N	Q	F	N	M	A	P	F	G
ferret	H	V	F	Q	G	E	L	V	S	S	F	D	E	E	F	R	I	L	F	A	Q	S	E	P	L	V	P	S	A	G	A	L	A	R	M	-	-	-	-	-	D	A	Y	A	L	A	P	Y	A
gorilla	H	V	F	Q	G	E	L	V	S	S	F	D	E	E	F	R	I	L	F	A	Q	S	E	P	L	V	P	S	A	A	A	L	A	R	M	-	-	-	-	-	D	A	Y	A	L	A	P	Y	A
human	H	V	F	Q	G	E	L	V	S	S	F	D	E	E	F	R	I	L	F	A	Q	S	E	P	L	V	P	S	A	A	A	L	A	R	M	-	-	-	-	-	D	A	Y	A	L	A	P	Y	A
bushbaby	H	V	F	Q	G	E	L	V	S	S	F	D	E	E	F	R	I	L	F	A	Q	S	E	P	L	V	P	S	A	G	T	L	A	R	M	-	-	-	-	-	D	A	Y	A	L	A	P	Y	T
dolphin	H	V	F	Q	G	E	L	V	S	S	F	D	E	E	F	R	I	L	F	A	Q	S	E	P	L	V	P	S	A	G	A	L	A	R	M	-	-	-	-	-	D	A	Y	A	L	A	P	Y	A
sheep	H	V	F	Q	G	E	L	V	S	S	F	D	E	E	F	R	I	L	F	A	Q	S	E	P	L	V	P	S	A	G	A	L	A	R	M	-	-	-	-	-	D	T	Y	A	L	A	P	Y	A
Vervet-AGM	H	V	F	Q	G	E	L	V	S	S	F	D	E	E	F	R	I	L	F	A	Q	S	E	P	L	V	P	S	A	A	A	L	A	R	M	-	-	-	-	-	D	A	Y	A	L	A	P	Y	A
macaque	H	V	F	Q	G	E	L	V	S	S	F	D	E	E	F	R	I	L	F	A	Q	S	E	P	L	V	P	S	A	A	A	L	A	R	M	-	-	-	-	-	D	A	Y	A	L	A	P	Y	S
hedgehog	H	V	F	Q	G	E	L	V	S	S	F	D	E	E	F	R	I	L	F	A	Q	S	E	P	L	V	P	S	A	G	A	L	A	R	M	-	-	-	-	-	D	T	Y	A	L	A	P	Y	A
hyrax	H	V	F	Q	G	E	L	V	S	S	F	D	E	E	F	R	I	L	F	A	Q	S	E	P	L	V	P	S	A	G	A	L	A	R	M	-	-	-	-	-	D	T	Y	A	L	A	P	Y	T
wallaby	-	-	-	-	-	-	-	-	-	-	-	-	-	-	-	-	-	-	-	-	-	-	-	-	-	-	-	-	-	-	-	-	-	-	-	-	-	-	-	-	-	-	-	-	-	-	-	-	-
gray short-tailed opossum	H	V	F	Q	G	E	L	V	S	S	F	D	E	E	F	R	I	L	F	A	Q	S	E	P	L	I	P	A	A	G	A	L	A	L	A	L	T	H	A	-	D	T	Y	A	L	T	P	Y	G
green anole	H	I	F	Q	G	E	L	V	A	S	F	D	E	E	F	R	I	L	F	A	Q	S	E	P	L	V	P	P	A	N	V	L	V	K	A	A	E	T	P	L	G	P	Y	G	M	M	P	F	G
marmoset	H	V	F	Q	G	E	L	V	S	S	F	D	E	E	F	R	I	L	F	A	Q	S	E	P	L	V	P	S	A	T	A	L	A	R	M	-	-	-	-	-	D	A	Y	A	L	A	P	Y	A
cow	H	V	F	Q	G	E	L	V	S	S	F	D	E	E	F	R	I	L	F	A	Q	S	E	P	L	V	P	S	A	G	A	L	A	R	M	-	-	-	-	-	D	T	Y	A	L	A	P	Y	A
grey mouse lemur	H	V	F	Q	G	E	L	V	S	S	F	D	E	E	F	R	I	L	F	A	Q	S	E	P	L	V	P	S	A	G	A	L	A	R	M	-	-	-	-	-	D	A	Y	A	L	A	P	Y	A
cape golden mole	H	V	F	Q	G	E	L	V	S	S	F	D	E	E	F	R	I	L	F	A	Q	S	E	P	L	V	P	A	A	G	A	L	A	R	M	-	-	-	-	-	D	A	Y	A	L	A	P	Y	S
pacific walrus	H	V	F	Q	G	E	L	V	S	S	F	D	E	E	F	R	I	L	F	A	Q	S	E	P	L	V	P	S	A	G	A	L	A	R	M	-	-	-	-	-	D	A	Y	A	L	A	P	Y	A
zebra fish	H	L	F	L	G	E	L	V	A	T	F	D	E	E	F	R	I	L	F	A	Q	S	Q	P	L	V	-	V	E	N	A	L	V	P	M	-	P	Q	-	-	D	S	Y	L	G	N	Q	F	G
rabbit	-	-	-	-	-	-	-	-	-	-	-	-	-	-	-	-	-	-	-	-	-	-	-	-	-	-	-	-	-	-	-	-	-	-	-	-	-	-	-	-	-	-	-	-	-	-	-	-	-
philippine tarsier	H	V	F	Q	G	E	L	V	A	S	F	D	E	E	F	R	I	L	F	A	Q	S	E	P	L	V	P	S	A	G	A	L	A	R	M	-	-	-	-	-	D	A	M	A	V	A	P	Y	A
ords kangaroo rat	H	V	F	Q	G	E	L	V	A	S	F	D	E	E	F	R	I	L	F	A	Q	S	E	P	L	V	P	S	A	G	A	L	A	R	M	-	-	-	-	-	D	A	M	A	V	A	P	Y	A
northern white-cheeked gibbon	-	-	-	-	-	-	-	-	-	-	-	-	-	-	-	-	-	-	-	-	-	-	-	-	-	-	-	-	-	-	-	-	-	-	-	-	-	-	-	-	-	-	-	-	-	-	-	-	-
horse	H	V	F	Q	G	E	L	V	S	S	F	D	E	E	F	R	I	L	F	A	Q	S	E	P	L	V	P	S	A	G	A	L	A	R	M	-	-	-	-	-	D	A	Y	A	L	A	P	Y	A
florida manatee	H	V	F	Q	G	E	L	V	S	S	F	D	E	E	F	R	I	L	F	A	Q	S	E	P	L	V	P	A	A	G	A	L	A	P	M	-	-	-	-	-	D	A	Y	A	L	A	P	Y	A
turkey	N	N	M	P	F	-	-	-	-	-	-	-	-	-	-	-	-	-	F	P	K	K	A	P	-	L	M	F	Q	-	-	-	-	-	R	D	D	N	L	-	F	P	S	F	M	D	R	V	D
panda	G	A	G	P	L	M	G	G	Q	V	T	G	A	P	T	P	F	S	F	P	K	R	A	H	-	L	L	F	P	P	P	-	-	-	-	-	-	-	-	-	-	-	-	-	-	-	-	-	-
elephant	G	A	G	P	L	V	G	C	P	G	P	G	A	P	T	P	F	S	F	P	K	R	A	H	-	L	L	F	P	P	P	-	-	-	R	E	E	G	L	G	F	P	S	F	L	-	-	-	D
Xenopus tropicalis	G	P	R	P	M	-	-	-	-	-	-	-	-	-	-	-	-	-	F	D	R	K	L	H	-	F	M	F	P	R	E	-	-	-	E	N	P	S	Q	Q	F	P	S	Y	G	-	-	V	D
cat	G	A	G	P	L	M	G	G	Q	V	T	G	A	P	T	P	F	S	F	S	K	R	A	H	-	L	L	F	P	P	P	-	-	-	R	E	E	G	L	G	F	P	S	F	L	-	-	-	D
mouse	G	A	G	P	L	V	G	V	P	G	V	G	A	P	T	P	F	S	F	P	K	R	A	H	-	L	L	F	P	P	P	-	-	-	R	E	E	G	L	G	F	P	S	F	L	-	-	-	D
chicken	N	N	M	P	F	-	-	-	-	-	-	-	-	-	-	-	-	-	F	P	K	K	S	P	-	L	M	F	Q	-	-	-	-	-	R	D	D	N	L	-	F	P	S	F	M	D	R	V	D
flycatcher	N	N	M	P	F	-	-	-	-	-	-	-	-	-	-	-	-	-	F	P	K	K	G	P	-	L	M	F	Q	-	-	-	-	-	R	D	D	S	L	-	F	P	S	F	M	D	R	V	D
coelacanth	A	R	K	P	Y	-	-	-	-	-	-	-	-	-	-	-	-	-	-	-	E	R	N	Q	-	M	L	Y	A	-	-	-	-	-	S	Q	E	D	L	L	M	H	Q	R	M	S	Y	S	H
duck	N	N	M	P	F	-	-	-	-	-	-	-	-	-	-	-	-	-	F	P	K	K	A	P	-	L	M	F	Q	-	-	-	-	-	R	D	D	N	L	-	F	P	S	F	M	D	R	V	D
chimpanzee	G	T	G	P	L	V	G	V	P	G	V	G	A	P	T	P	F	S	F	P	K	R	A	H	-	L	L	F	P	P	P	-	-	-	R	E	E	G	L	G	F	P	S	F	L	-	-	-	D
zebra finch	N	N	M	P	F	-	-	-	-	-	-	-	-	-	-	-	-	-	F	P	K	K	G	P	-	L	M	F	Q	-	-	-	-	-	R	D	E	S	L	-	F	P	S	F	M	D	R	V	D
dog	G	A	G	P	L	M	-	-	-	-	-	G	A	P	T	P	F	S	F	P	K	R	A	H	-	L	L	F	P	P	P	-	-	-	R	E	E	G	L	G	F	P	S	F	L	-	-	-	D
rat	G	A	G	P	L	V	G	V	P	G	V	G	A	P	T	P	F	S	F	P	K	R	A	H	-	L	L	F	P	P	P	-	-	-	R	E	E	G	L	G	F	P	S	F	L	-	-	-	D
guinea pig	G	A	G	P	L	V	G	V	P	G	V	G	A	P	T	P	F	S	F	P	K	R	A	H	-	L	L	F	P	P	P	-	-	-	R	E	E	G	L	G	F	P	S	F	L	-	-	-	D
olive baboon	G	A	G	P	L	V	G	V	S	G	V	G	A	P	T	P	F	S	F	P	K	R	A	H	-	L	L	F	P	P	P	-	-	-	R	E	E	G	L	G	F	P	S	F	L	-	-	-	D
tree shrew	G	A	G	L	L	M	G	V	P	-	-	G	A	P	T	P	F	S	F	P	K	Q	A	Q	-	L	L	F	S	P	P	-	-	-	R	K	E	G	L	G	F	S	S	F	F	-	-	-	D
megabat	G	A	G	P	L	V	S	G	Q	M	T	G	V	P	T	P	F	S	F	P	K	R	A	H	-	F	L	F	Q	P	P	-	-	-	R	E	E	G	L	G	F	P	S	F	L	-	-	-	D
tasmanian devil	G	P	G	P	M	M	G	G	P	I	-	G	G	P	G	S	F	-	F	P	K	R	P	H	-	L	L	F	P	P	-	-	-	-	R	D	E	G	L	G	F	P	S	F	L	-	-	-	D
chinese softshell turtle	N	N	M	P	F	-	-	-	-	-	-	-	-	-	-	-	-	-	F	P	K	K	P	H	-	L	L	Y	Q	-	-	-	-	-	R	D	D	V	-	-	F	H	P	F	M	D	R	V	D
ferret	G	A	G	P	L	M	G	G	Q	V	T	G	A	P	T	P	F	S	F	P	R	R	A	H	-	L	L	F	P	P	P	-	-	-	R	E	E	G	L	G	F	P	S	F	L	-	-	-	D
gorilla	G	A	G	P	L	V	G	V	P	G	V	G	A	P	T	P	F	S	F	P	K	R	A	H	-	L	L	F	P	P	P	-	-	-	R	E	E	G	L	G	F	P	S	F	L	-	-	-	D
human	G	A	G	P	L	V	G	V	P	G	V	G	A	P	T	P	F	S	F	P	K	R	A	H	-	L	L	F	P	P	P	-	-	-	R	E	E	G	L	G	F	P	S	F	L	-	-	-	D
bushbaby	G	A	G	P	L	V	G	V	P	G	A	G	A	Q	T	P	F	S	F	P	K	R	A	H	-	L	M	F	P	P	P	-	-	-	R	E	E	G	L	G	F	P	T	F	L	-	-	-	D
dolphin	G	A	G	P	L	M	G	G	Q	V	T	G	A	L	T	P	F	S	L	P	K	R	A	H	-	L	L	F	P	P	P	-	-	-	R	E	E	G	L	G	F	P	S	F	L	-	-	-	D
sheep	G	A	G	P	L	M	G	G	Q	M	P	G	A	P	T	P	F	S	F	P	K	R	A	H	-	L	L	F	P	P	P	-	-	-	R	E	E	G	L	G	F	P	S	F	L	-	-	-	D
Vervet-AGM	G	A	G	P	L	V	G	V	P	G	V	G	A	P	T	P	F	S	F	P	K	R	A	H	-	L	L	F	P	P	P	-	-	-	R	E	E	G	L	G	F	P	S	F	L	-	-	-	D
macaque	G	A	G	P	L	V	G	V	P	G	V	G	A	P	T	P	F	S	F	P	K	R	A	H	-	L	L	F	P	P	P	-	-	-	R	E	E	G	L	G	F	P	S	F	L	-	-	-	D
hedgehog	G	A	G	P	L	M	S	S	Q	M	A	S	A	P	T	P	F	S	F	P	K	R	A	H	-	L	L	F	P	P	P	-	-	-	R	E	E	G	L	G	F	P	S	F	L	-	-	-	D
hyrax	G	A	G	P	L	V	G	G	P	G	P	G	A	A	A	P	F	S	F	P	K	R	A	H	-	L	L	F	P	P	P	-	-	-	R	E	E	G	L	G	F	P	S	F	L	-	-	-	D
wallaby	-	-	-	-	-	-	-	-	-	-	-	-	-	-	-	-	-	-	-	-	-	-	-	-	-	-	-	-	-	-	-	-	-	-	-	-	-	-	-	-	-	-	-	-	-	-	-	-	-
gray short-tailed opossum	G	P	G	P	L	M	G	G	P	M	-	G	G	P	G	S	F	-	F	P	K	R	A	H	-	L	L	F	P	P	-	-	-	-	R	D	E	G	L	G	F	P	S	F	L	-	-	-	D
green anole	G	H	P	P	F	-	-	-	-	-	-	-	-	-	-	-	-	-	F	P	K	K	P	H	P	L	V	F	P	-	-	-	-	-	R	E	E	G	L	F	P	G	P	F	A	D	R	V	D
marmoset	G	A	G	P	L	V	G	V	P	G	V	G	V	P	T	P	F	S	F	P	K	R	A	H	-	L	L	F	P	P	P	-	-	-	R	E	E	G	L	G	F	P	S	F	L	-	-	-	D
cow	G	A	G	P	L	M	G	S	Q	M	P	G	A	P	T	P	F	S	F	P	K	R	A	H	-	L	L	F	P	P	P	-	-	-	R	E	E	G	L	G	F	P	S	F	L	-	-	-	D
grey mouse lemur	G	A	G	P	L	V	G	V	P	G	V	G	A	P	T	P	F	S	F	P	K	R	A	H	-	L	L	F	P	P	P	-	-	-	R	E	E	G	L	G	F	P	S	F	L	-	-	-	D
cape golden mole	G	A	G	P	L	M	G	G	L	G	P	G	A	M	T	P	F	S	F	P	K	R	A	H	-	L	L	F	P	P	P	-	-	-	R	E	E	G	L	G	F	P	S	F	L	-	-	-	D
pacific walrus	G	A	G	P	L	M	G	G	Q	V	T	G	A	P	T	P	F	S	F	P	K	R	A	H	-	L	L	F	P	P	P	-	-	-	R	E	E	G	L	G	F	P	S	F	L	-	-	-	D
zebra fish	-	-	-	-	-	-	-	-	-	-	-	-	-	-	-	-	-	-	-	L	K	R	T	Q	-	S	L	R	N	P	R	G	Y	L	R	Q	P	E	L	G	G	Y	Q	Y	G	-	-	-	-
rabbit	-	-	-	-	-	-	-	-	-	-	-	-	-	-	-	-	-	-	-	-	-	-	-	-	-	-	-	-	-	-	-	-	-	-	-	-	-	-	-	-	-	-	-	-	-	-	-	-	-
philippine tarsier	G	A	G	P	L	A	G	V	P	G	F	G	A	P	A	P	F	S	F	P	K	R	A	H	-	L	L	F	P	P	P	-	-	-	R	D	E	G	L	G	F	P	S	F	L	-	-	-	D
ords kangaroo rat	G	A	G	P	L	A	G	V	P	G	F	G	A	P	A	P	F	S	F	P	K	R	A	H	-	L	L	F	P	P	P	-	-	-	R	D	E	G	L	G	F	P	S	F	L	-	-	-	D
northern white-cheeked gibbon	-	-	-	-	-	-	-	-	-	-	-	-	-	-	-	-	-	-	-	-	-	-	-	-	-	W	T	V	P	-	-	-	-	-	-	-	-	-	-	-	-	-	-	-	-	-	-	-	-
horse	G	G	G	P	L	M	G	G	Q	V	A	G	M	P	T	P	F	S	F	P	K	R	A	H	-	L	L	F	P	P	P	-	-	-	R	E	E	G	L	G	F	P	S	F	L	-	-	-	D
florida manatee	G	A	G	P	L	V	G	G	P	G	L	G	A	P	T	P	F	S	F	P	K	R	A	H	-	L	L	F	P	Q	P	-	-	-	R	E	E	G	L	G	F	P	S	F	L	-	-	-	D
turkey	D	R	-	Y	F	L	S	N	F	R	R	D	D	L	L	R	H	T	V	E	G	-	-	-	-	-	S	A	M	R	M	Y	K	K	V	-	-	-	E	M	E	N	A	Q	M	D	P	V	-
panda	?	?	-	?	?	?	?	?	?	?	?	?	?	P	A	R	M	T	A	G	A	-	L	E	P	H	A	G	L	R	P	L	S	R	R	-	-	L	D	A	E	A	G	L	G	G	E	L	-
elephant	D	R	-	H	F	L	S	A	F	R	R	E	E	P	L	R	G	P	G	A	V	-	L	E	P	H	A	G	L	R	P	L	S	R	R	-	-	L	D	A	-	-	-	-	-	-	-	-	-
Xenopus tropicalis	D	R	-	H	Y	F	Q	P	F	R	R	E	D	M	I	R	Q	T	M	D	P	-	-	-	-	-	G	G	M	R	M	Y	G	K	N	-	-	-	-	-	L	G	D	P	M	D	K	M	-
cat	D	R	-	H	F	L	S	A	F	R	R	E	E	P	T	R	M	P	A	G	A	-	L	E	P	H	A	G	L	R	P	L	?	-	-	-	-	-	-	-	-	-	-	-	-	-	-	-	-
mouse	D	R	-	H	F	L	S	A	F	R	R	E	E	L	Q	R	M	P	G	G	A	-	L	E	P	H	T	G	L	R	P	L	A	R	-	-	-	-	P	T	E	A	G	P	F	G	E	L	-
chicken	D	R	-	F	F	L	S	N	F	R	R	D	D	M	L	R	H	T	V	E	G	-	-	-	-	-	S	A	M	R	M	Y	K	K	V	-	-	-	E	M	E	N	A	Q	M	D	P	V	-
flycatcher	D	R	-	Y	F	L	S	N	F	R	R	D	D	M	L	R	H	T	V	E	G	-	-	-	-	-	S	A	L	R	M	Y	K	K	-	-	-	V	E	M	E	N	S	Q	M	D	P	V	-
coelacanth	D	R	M	D	R	E	R	A	F	R	R	D	D	A	L	R	H	T	L	E	G	-	-	-	-	-	R	F	V	Q	M	H	T	R	Q	-	-	L	-	-	E	R	S	Q	F	E	P	S	-
duck	D	R	-	Y	F	L	S	N	F	R	R	D	D	M	L	R	H	T	V	E	G	-	-	-	-	-	S	A	M	R	M	Y	K	K	-	-	-	V	E	M	E	N	A	Q	M	D	P	V	-
chimpanzee	D	R	-	H	F	L	S	A	F	R	R	E	E	P	P	R	M	P	G	G	A	-	L	E	P	H	A	G	L	R	P	L	S	R	R	-	-	L	E	A	E	A	G	P	A	G	E	L	-
zebra finch	D	R	-	Y	F	L	S	N	F	R	R	D	D	M	L	R	H	T	V	E	G	-	-	-	-	-	S	A	M	R	M	Y	K	K	-	-	-	V	E	M	E	N	S	Q	M	D	P	V	-
dog	D	R	-	H	F	L	S	A	F	R	R	E	E	P	M	R	M	P	G	G	A	-	L	E	P	H	A	G	L	R	P	L	A	R	R	-	-	L	D	A	E	A	G	A	G	G	E	L	-
rat	D	R	-	H	F	L	S	A	F	R	R	D	E	L	Q	R	M	P	G	G	A	-	L	E	P	H	T	G	L	R	P	L	A	R	P	-	-	-	-	G	E	A	G	P	L	G	E	L	-
guinea pig	D	R	-	H	F	L	S	A	F	R	R	E	E	M	P	R	G	P	G	G	I	-	L	E	Q	H	T	G	L	R	P	L	S	R	R	-	-	L	D	P	E	I	G	P	S	G	E	L	-
olive baboon	D	R	-	H	F	L	S	A	F	R	R	E	E	P	P	R	M	P	G	G	A	-	L	E	P	H	A	G	L	R	P	L	S	R	R	-	-	L	E	A	E	A	G	P	A	G	E	L	-
tree shrew	N	G	-	H	F	L	S	P	S	R	R	E	?	?	?	?	?	?	?	?	?	-	?	?	?	?	?	?	?	?	?	?	?	?	?	-	-	?	?	?	?	?	?	?	?	?	?	?	-
megabat	D	R	-	H	F	L	S	A	F	R	R	E	E	P	-	R	M	P	G	G	P	-	L	E	P	H	A	G	L	R	P	L	S	R	R	-	-	L	D	A	E	A	G	P	G	G	E	L	-
tasmanian devil	D	R	-	H	F	L	S	A	F	R	R	D	D	L	F	R	H	S	G	G	A	-	-	G	D	M	H	G	L	R	M	L	S	R	R	-	-	P	E	M	E	A	G	H	G	G	D	S	-
chinese softshell turtle	D	R	-	H	F	L	S	A	F	R	R	D	D	L	M	R	H	T	I	E	G	-	-	-	-	-	S	A	M	R	M	Y	S	K	K	-	-	V	E	M	E	N	S	Q	I	D	P	V	-
ferret	D	R	-	H	F	L	S	A	F	R	R	E	E	P	A	R	M	P	G	G	A	-	L	E	P	H	A	G	L	R	P	L	S	R	R	-	-	L	D	A	E	T	G	L	G	G	E	L	-
gorilla	D	R	-	H	F	L	S	A	F	R	R	E	E	P	P	R	M	P	G	G	A	-	L	E	P	H	A	G	L	R	P	L	S	R	R	-	-	L	E	A	E	A	G	P	A	G	E	L	-
human	D	R	-	H	F	L	S	A	F	R	R	E	E	P	P	R	M	P	G	G	A	-	L	E	P	H	A	G	L	R	P	L	S	R	R	-	-	L	E	A	E	A	G	P	A	G	E	L	-
bushbaby	D	R	-	H	F	L	S	G	F	R	R	E	E	P	-	R	M	P	G	G	A	-	L	E	P	H	S	G	L	R	P	L	S	R	R	-	-	L	D	A	E	A	G	P	A	G	E	F	-
dolphin	D	R	-	H	F	L	S	A	L	R	R	E	E	S	L	R	M	P	G	G	A	-	L	E	P	H	T	G	L	W	P	L	S	R	H	-	-	L	D	T	E	A	G	P	G	G	E	L	-
sheep	D	R	-	H	F	L	S	A	C	R	R	E	E	S	S	R	M	P	G	G	A	-	L	E	P	H	T	G	L	R	P	L	S	R	R	-	-	L	D	A	E	A	G	P	G	G	E	L	-
Vervet-AGM	D	R	-	H	F	L	S	A	F	R	R	E	E	P	P	R	M	P	G	G	A	-	L	E	P	H	A	G	L	R	P	L	S	R	R	-	-	L	E	A	E	A	G	P	A	G	E	L	-
macaque	D	R	-	H	F	L	S	A	F	R	R	E	E	P	P	R	M	P	G	G	A	-	L	E	P	H	A	G	L	R	P	L	S	R	R	-	-	L	E	A	E	A	G	Q	A	G	E	L	-
hedgehog	D	R	-	H	F	L	S	A	F	R	R	E	E	P	L	R	M	P	G	G	A	-	L	E	Q	H	A	G	L	R	P	L	A	R	R	-	-	L	D	A	K	A	G	L	G	G	E	L	-
hyrax	D	R	-	H	F	L	S	A	F	R	R	E	E	P	P	R	G	P	G	G	I	-	L	E	P	H	S	G	L	R	P	L	S	R	R	-	-	L	D	T	E	T	G	P	G	G	E	L	-
wallaby	-	-	-	-	-	-	-	-	-	-	R	A	K	H	L	Q	M	E	G	G	M	-	V	T	-	-	S	G	L	-	P	P	C	Q	H	-	-	L	E	M	E	A	G	N	S	G	D	P	-
gray short-tailed opossum	D	R	-	H	F	L	S	A	F	R	R	D	D	L	L	R	H	S	G	G	A	-	-	G	D	I	H	G	L	R	M	L	S	R	R	P	G	M	E	M	E	S	G	H	G	G	D	P	T
green anole	D	R	-	Y	F	L	S	S	F	R	R	D	D	M	L	R	H	T	M	E	G	-	-	-	-	-	S	A	L	R	M	Y	A	K	K	-	-	A	E	L	E	S	A	Q	L	D	P	G	-
marmoset	D	R	-	H	F	L	S	A	L	R	R	E	E	P	L	R	M	P	G	G	A	-	L	E	L	H	A	G	M	R	P	L	S	R	R	-	-	L	E	A	E	A	G	P	A	G	D	L	-
cow	D	R	-	H	F	L	S	A	F	R	R	E	E	S	S	R	M	P	G	G	A	-	L	E	P	H	T	G	L	R	P	L	S	R	R	-	-	L	D	A	E	A	G	P	G	G	E	L	-
grey mouse lemur	D	R	-	H	F	L	S	A	F	R	R	E	E	P	-	R	M	P	G	G	V	-	L	E	P	H	A	G	L	R	P	L	S	R	R	-	-	L	D	A	E	A	G	P	A	G	E	F	-
cape golden mole	D	R	-	H	F	L	S	A	F	R	R	E	E	H	P	R	G	P	G	G	V	-	L	E	P	H	A	G	M	R	P	L	A	R	R	-	-	L	D	A	E	V	G	P	G	G	E	L	-
pacific walrus	D	R	-	H	F	L	S	A	F	R	R	E	E	P	A	R	M	P	A	G	A	-	L	E	P	H	A	G	L	R	P	L	S	R	R	-	-	L	D	A	E	A	G	L	G	G	E	L	-
zebra fish	D	R	L	D	S	I	L	P	F	R	R	D	D	P	F	R	H	T	I	E	P	S	A	G	P	M	Q	V	T	K	Y	A	T	Q	Q	-	-	F	R	M	Q	Q	S	F	L	D	Q	G	-
rabbit	-	-	-	-	-	-	-	-	-	-	-	-	-	-	-	-	-	-	-	-	-	-	-	-	-	-	-	-	-	-	-	-	-	-	-	-	-	-	-	-	-	-	-	-	-	-	-	-	-
philippine tarsier	D	R	-	H	F	L	S	A	F	R	R	E	E	P	-	-	-	H	A	G	L	-	-	-	-	-	A	G	L	R	-	L	P	R	R	-	-	L	D	V	D	A	G	P	G	A	E	P	-
ords kangaroo rat	D	R	-	H	F	L	S	A	F	R	R	E	E	P	-	-	-	H	A	G	L	-	-	-	-	-	A	G	L	R	-	L	P	R	R	-	-	L	D	V	D	A	G	P	G	A	E	P	-
northern white-cheeked gibbon	-	-	-	-	-	-	-	-	-	-	-	-	-	-	-	-	-	-	-	-	-	-	-	-	-	-	-	-	-	-	-	-	-	-	-	-	-	-	-	-	-	-	-	-	-	-	-	-	-
horse	D	R	-	H	F	L	S	A	F	R	R	E	E	L	P	R	M	P	G	G	A	-	L	E	P	H	A	G	L	R	P	L	S	R	R	-	-	L	D	A	E	A	G	P	G	G	E	L	-
florida manatee	D	R	-	H	F	L	S	A	F	R	R	E	E	P	P	R	G	P	G	G	I	-	M	E	P	H	A	G	L	R	P	L	L	R	R	-	-	L	D	A	E	T	G	P	G	R	E	L	-
turkey	-	-	-	-	-	-	-	-	-	-	-	-	-	-	-	-	-	-	-	-	-	-	-	-	-	-	-	-	-	-	-	-	-	-	-	-	-	-	-	-	-	-	R	G	F	L	R	S	K
panda	-	-	-	-	-	-	-	-	-	-	-	-	-	-	-	-	-	-	-	-	-	-	-	-	-	-	-	-	-	-	-	-	-	-	-	-	-	-	-	A	G	P	R	G	L	F	Q	A	R
elephant	-	-	-	-	-	-	-	-	-	-	-	-	-	-	-	-	-	-	-	-	-	-	-	-	-	-	-	-	-	-	-	-	-	-	-	-	-	-	-	-	-	-	-	-	V	F	Q	A	R
Xenopus tropicalis	-	-	-	-	-	-	-	-	-	-	-	-	-	-	-	-	-	-	-	-	-	-	-	-	-	-	-	-	-	-	-	-	-	-	-	-	-	-	-	Q	-	-	M	S	F	V	Q	N	K
cat	-	-	-	-	-	-	-	-	-	-	-	-	-	-	-	-	-	-	-	-	-	-	-	-	-	-	-	-	-	-	-	-	-	-	-	-	-	-	-	-	-	-	-	-	-	-	-	-	-
mouse	-	-	-	-	-	-	-	-	-	-	-	-	-	-	-	-	-	-	-	-	-	-	-	-	-	-	-	-	-	-	-	-	-	-	-	-	-	-	-	A	G	P	R	G	F	F	Q	S	R
chicken	-	-	-	-	-	-	-	-	-	-	-	-	-	-	-	-	-	-	-	-	-	-	-	-	-	-	-	-	-	-	-	-	-	-	-	-	-	-	-	-	-	-	R	G	F	L	R	S	K
flycatcher	-	-	-	-	-	-	-	-	-	-	-	-	-	-	-	-	-	-	-	-	-	-	-	-	-	-	-	-	-	-	-	-	-	-	-	-	-	-	-	-	-	-	R	G	F	L	R	S	K
coelacanth	-	-	-	-	-	-	-	-	-	-	-	-	-	-	-	-	-	-	-	-	-	-	-	-	-	-	-	-	-	-	-	-	-	-	-	-	-	-	-	-	-	-	R	A	L	Y	R	S	K
duck	-	-	-	-	-	-	-	-	-	-	-	-	-	-	-	-	-	-	-	-	-	-	-	-	-	-	-	-	-	-	-	-	-	-	-	-	-	-	-	-	-	-	R	G	F	L	R	S	K
chimpanzee	-	-	-	-	-	-	-	-	-	-	-	-	-	-	-	-	-	-	-	-	-	-	-	-	-	-	-	-	-	-	-	-	-	-	-	-	-	-	-	A	G	A	R	G	F	F	Q	A	R
zebra finch	-	-	-	-	-	-	-	-	-	-	-	-	-	-	-	-	-	-	-	-	-	-	-	-	-	-	-	-	-	-	-	-	-	-	-	-	-	-	-	-	-	-	R	G	F	L	R	S	K
dog	-	-	-	-	-	-	-	-	-	-	-	-	-	-	-	-	-	-	-	-	-	-	-	-	-	-	-	-	-	-	-	-	-	-	-	-	-	-	-	A	G	P	R	A	F	F	Q	A	R
rat	-	-	-	-	-	-	-	-	-	-	-	-	-	-	-	-	-	-	-	-	-	-	-	-	-	-	-	-	-	-	-	-	-	-	-	-	-	-	-	P	G	P	R	G	F	F	Q	S	R
guinea pig	-	-	-	-	-	-	-	-	-	-	-	-	-	-	-	-	-	-	-	-	-	-	-	-	-	-	-	-	-	-	-	-	-	-	-	-	-	-	-	S	G	T	R	G	F	F	-	A	R
olive baboon	-	-	-	-	-	-	-	-	-	-	-	-	-	-	-	-	-	-	-	-	-	-	-	-	-	-	-	-	-	-	-	-	-	-	-	-	-	-	-	A	G	A	R	G	F	F	Q	A	R
tree shrew	-	-	-	-	-	-	-	-	-	-	-	-	-	-	-	-	-	-	-	-	-	-	-	-	-	-	-	-	-	-	-	-	-	-	-	-	-	-	-	?	?	?	?	?	?	?	?	?	?
megabat	-	-	-	-	-	-	-	-	-	-	-	-	-	-	-	-	-	-	-	-	-	-	-	-	-	-	-	-	-	-	-	-	-	-	-	-	-	-	-	A	G	P	R	G	F	F	Q	A	R
tasmanian devil	-	-	-	-	-	-	-	-	-	-	-	-	-	-	-	-	-	-	-	-	-	-	-	-	-	-	-	-	-	-	-	-	-	-	-	-	-	-	-	-	G	N	R	G	F	L	R	A	K
chinese softshell turtle	-	-	-	-	-	-	-	-	-	-	-	-	-	-	-	-	-	-	-	-	-	-	-	-	-	-	-	-	-	-	-	-	-	-	-	-	-	-	-	-	-	-	R	G	F	L	R	S	K
ferret	-	-	-	-	-	-	-	-	-	-	-	-	-	-	-	-	-	-	-	-	-	-	-	-	-	-	-	-	-	-	-	-	-	-	-	-	-	-	-	A	G	P	R	G	F	F	Q	A	R
gorilla	-	-	-	-	-	-	-	-	-	-	-	-	-	-	-	-	-	-	-	-	-	-	-	-	-	-	-	-	-	-	-	-	-	-	-	-	-	-	-	A	G	A	R	G	F	F	Q	A	R
human	-	-	-	-	-	-	-	-	-	-	-	-	-	-	-	-	-	-	-	-	-	-	-	-	-	-	-	-	-	-	-	-	-	-	-	-	-	-	-	A	G	A	R	G	F	F	Q	A	R
bushbaby	-	-	-	-	-	-	-	-	-	-	-	-	-	-	-	-	-	-	-	-	-	-	-	-	-	-	-	-	-	-	-	-	-	-	-	-	-	-	-	A	G	P	R	G	F	F	Q	A	R
dolphin	-	-	-	-	-	-	-	-	-	-	-	-	-	-	-	-	-	-	-	-	-	-	-	-	-	-	-	-	-	-	-	-	-	-	-	-	-	-	-	L	G	P	R	G	F	F	Q	A	R
sheep	-	-	-	-	-	-	-	-	-	-	-	-	-	-	-	-	-	-	-	-	-	-	-	-	-	-	-	-	-	-	-	-	-	-	-	-	-	-	-	S	G	P	R	G	F	F	Q	A	R
Vervet-AGM	-	-	-	-	-	-	-	-	-	-	-	-	-	-	-	-	-	-	-	-	-	-	-	-	-	-	-	-	-	-	-	-	-	-	-	-	-	-	-	A	G	A	R	G	F	F	Q	A	R
macaque	-	-	-	-	-	-	-	-	-	-	-	-	-	-	-	-	-	-	-	-	-	-	-	-	-	-	-	-	-	-	-	-	-	-	-	-	-	-	-	A	G	A	R	G	F	F	Q	A	R
hedgehog	-	-	-	-	-	-	-	-	-	-	-	-	-	-	-	-	-	-	-	-	-	-	-	-	-	-	-	-	-	-	-	-	-	-	-	-	-	-	-	A	G	G	R	G	F	F	Q	A	R
hyrax	-	-	-	-	-	-	-	-	-	-	-	-	-	-	-	-	-	-	-	-	-	-	-	-	-	-	-	-	-	-	-	-	-	-	-	-	-	-	-	A	G	P	R	G	F	F	Q	A	R
wallaby	-	-	-	-	-	-	-	-	-	-	-	-	-	-	-	-	-	-	-	-	-	-	-	-	-	-	-	-	-	-	-	-	-	-	-	-	-	-	-	S	S	-	R	G	F	L	R	A	K
gray short-tailed opossum	R	G	F	L	R	A	K	H	L	E	M	E	A	A	H	G	G	D	S	G	N	R	G	F	L	R	A	K	H	L	E	M	E	A	G	N	S	G	D	P	G	S	R	G	F	L	R	A	K
green anole	-	-	-	-	-	-	-	-	-	-	-	-	-	-	-	-	-	-	-	-	-	-	-	-	-	-	-	-	-	-	-	-	-	-	-	-	-	-	-	-	-	-	R	S	F	L	R	T	R
marmoset	-	-	-	-	-	-	-	-	-	-	-	-	-	-	-	-	-	-	-	-	-	-	-	-	-	-	-	-	-	-	-	-	-	-	-	-	-	-	-	A	G	T	R	G	F	F	Q	A	R
cow	-	-	-	-	-	-	-	-	-	-	-	-	-	-	-	-	-	-	-	-	-	-	-	-	-	-	-	-	-	-	-	-	-	-	-	-	-	-	-	S	G	P	R	G	F	F	Q	A	R
grey mouse lemur	-	-	-	-	-	-	-	-	-	-	-	-	-	-	-	-	-	-	-	-	-	-	-	-	-	-	-	-	-	-	-	-	-	-	-	-	-	-	-	A	G	Q	R	G	L	F	Q	A	R
cape golden mole	-	-	-	-	-	-	-	-	-	-	-	-	-	-	-	-	-	-	-	-	-	-	-	-	-	-	-	-	-	-	-	-	-	-	-	-	-	-	-	A	G	Q	R	G	F	F	Q	A	R
pacific walrus	-	-	-	-	-	-	-	-	-	-	-	-	-	-	-	-	-	-	-	-	-	-	-	-	-	-	-	-	-	-	-	-	-	-	-	-	-	-	-	A	G	P	R	G	F	F	Q	A	R
zebra fish	-	-	-	-	-	-	-	-	-	-	-	-	-	-	-	-	-	-	-	-	-	-	-	-	-	-	-	-	-	-	-	-	-	-	-	-	-	-	-	-	-	-	R	S	M	L	A	S	R
rabbit	-	-	-	-	-	-	-	-	-	-	-	-	-	-	-	-	-	-	-	-	-	-	-	-	-	-	-	-	-	-	-	-	-	-	-	-	-	-	-	-	-	-	-	-	-	-	-	-	-
philippine tarsier	-	-	-	-	-	-	-	-	-	-	-	-	-	-	-	-	-	-	-	-	-	-	-	-	-	-	-	-	-	-	-	-	-	-	-	-	-	-	-	-	G	A	R	G	F	F	Q	A	R
ords kangaroo rat	-	-	-	-	-	-	-	-	-	-	-	-	-	-	-	-	-	-	-	-	-	-	-	-	-	-	-	-	-	-	-	-	-	-	-	-	-	-	-	-	G	A	R	G	F	F	Q	A	R
northern white-cheeked gibbon	-	-	-	-	-	-	-	-	-	-	-	-	-	-	-	-	-	-	-	-	-	-	-	-	-	-	-	-	-	-	-	-	-	-	-	-	-	-	-	-	-	-	-	-	-	-	-	-	-
horse	-	-	-	-	-	-	-	-	-	-	-	-	-	-	-	-	-	-	-	-	-	-	-	-	-	-	-	-	-	-	-	-	-	-	-	-	-	-	-	A	G	P	R	G	F	F	Q	A	R
florida manatee	-	-	-	-	-	-	-	-	-	-	-	-	-	-	-	-	-	-	-	-	-	-	-	-	-	-	-	-	-	-	-	-	-	-	-	-	-	-	-	A	G	P	R	G	F	F	Q	A	R
turkey	L	E	-	L	D	A	F	K	R	H	S	F	-	-	-	-	-	-	A	E	G	T	F	E	N	F	A	S	S	K	Q	Y	A	R	Q	M	F	V	N	N	M	D	E	F	K	I	Q	S	S
panda	L	E	-	M	D	T	F	K	R	H	S	Y	A	A	A	D	-	-	G	T	G	A	V	E	N	F	A	A	A	R	Q	V	S	R	Q	T	F	L	S	H	G	D	D	F	R	F	Q	T	S
elephant	L	E	-	M	Y	A	F	-	R	H	S	Y	A	A	A	-	-	-	A	D	G	-	-	-	-	-	-	-	-	-	-	-	-	-	-	-	-	L	S	A	V	Q	N	F	R	G	R	A	A
Xenopus tropicalis	L	E	A	M	E	A	F	K	R	H	S	F	-	-	-	-	-	-	A	E	G	T	F	E	N	Y	T	S	S	R	Q	Y	S	R	Q	M	F	M	N	N	N	D	E	Y	R	L	Q	S	S
cat	-	-	-	-	-	-	-	-	-	-	-	-	-	-	-	-	-	-	-	-	-	-	-	-	-	-	-	-	-	-	-	-	-	-	-	-	-	-	-	-	-	-	-	-	-	-	-	-	-
mouse	L	E	-	M	D	A	F	K	R	H	S	Y	A	T	P	D	-	-	G	A	G	A	V	E	N	F	A	A	A	R	Q	V	S	R	Q	T	F	L	S	H	G	D	D	F	R	F	Q	T	S
chicken	L	E	-	L	D	A	F	K	R	H	S	F	-	-	-	-	-	-	A	E	G	T	F	E	N	F	A	S	S	K	Q	Y	A	R	Q	M	F	M	N	N	M	D	E	F	K	I	Q	S	S
flycatcher	L	E	-	L	D	A	F	K	R	H	S	F	-	-	-	-	-	-	A	E	G	T	F	E	N	F	A	S	A	K	Q	Y	T	R	Q	M	F	M	N	N	M	D	E	F	K	I	Q	S	S
coelacanth	L	E	-	T	D	S	Y	K	R	H	S	F	-	-	-	-	-	-	A	E	G	T	M	E	T	Y	S	H	S	R	R	F	M	K	Q	R	L	L	D	N	M	E	E	L	E	A	Q	T	G
duck	L	E	-	L	D	A	F	K	R	H	S	F	-	-	-	-	-	-	A	E	G	T	Y	E	N	F	A	S	S	K	Q	Y	A	R	Q	M	F	M	N	N	M	D	E	F	K	I	Q	S	S
chimpanzee	L	E	-	M	D	A	F	K	R	H	S	F	A	T	E	-	-	-	G	A	G	A	V	E	N	F	A	A	A	R	Q	V	S	R	Q	T	F	L	S	H	G	D	D	F	R	F	Q	T	S
zebra finch	L	E	-	L	D	A	F	K	R	H	S	F	-	-	-	-	-	-	A	E	G	T	F	E	N	F	A	S	A	K	Q	Y	T	R	Q	M	F	M	N	N	M	D	E	F	K	I	Q	S	S
dog	L	E	-	M	D	A	F	K	R	H	S	F	A	A	A	D	-	-	G	S	G	A	V	E	N	F	A	A	A	R	Q	V	S	R	Q	T	F	L	S	H	G	D	D	L	R	F	Q	T	S
rat	L	E	-	M	D	A	F	K	R	H	S	Y	T	A	A	D	-	-	G	A	G	A	V	E	N	F	A	A	A	R	Q	V	S	R	Q	T	F	L	S	H	G	D	D	F	R	F	Q	T	S
guinea pig	L	E	-	M	D	A	V	K	R	H	S	Y	A	A	V	D	-	-	G	T	G	A	V	E	N	F	A	A	A	R	Q	V	S	R	Q	T	F	L	S	H	G	D	D	F	R	F	Q	T	S
olive baboon	L	E	-	M	D	A	F	K	R	H	S	F	A	T	E	-	-	-	G	A	G	A	V	E	N	F	A	A	A	R	Q	V	S	R	Q	T	F	L	S	H	G	D	D	F	R	F	Q	T	S
tree shrew	?	?	-	?	?	?	?	?	?	?	?	?	?	?	?	?	-	-	?	?	?	?	?	?	?	?	?	?	?	?	?	?	?	?	?	?	?	?	?	?	?	?	?	?	?	?	?	?	?
megabat	L	E	-	M	D	A	F	K	R	H	S	Y	A	A	V	D	-	-	G	P	G	A	V	E	N	F	A	A	A	R	Q	V	S	R	Q	T	F	L	S	H	G	D	D	F	R	F	Q	T	S
tasmanian devil	L	E	-	M	D	A	F	K	R	H	T	F	-	-	-	-	-	-	A	D	G	A	M	E	N	F	A	S	S	R	Q	V	S	R	Q	M	F	V	S	H	G	D	D	F	R	F	Q	T	S
chinese softshell turtle	L	E	-	L	D	S	F	K	R	H	S	F	-	-	-	-	-	-	A	E	G	T	C	E	N	F	S	S	S	K	Q	Y	S	R	Q	M	F	M	N	N	L	D	E	F	K	M	Q	S	N
ferret	L	E	-	M	D	S	F	K	R	H	S	Y	A	A	A	D	-	-	G	A	G	A	V	E	N	F	A	A	A	R	Q	V	S	R	Q	T	F	L	S	H	G	D	D	F	R	F	Q	T	S
gorilla	L	E	-	M	D	A	F	K	R	H	S	F	A	T	E	-	-	-	G	A	G	A	V	E	N	F	A	A	A	R	Q	V	S	R	Q	T	F	L	S	H	G	D	D	F	R	F	Q	T	-
human	L	E	-	M	D	A	F	K	R	H	S	F	A	T	E	-	-	-	G	A	G	A	V	E	N	F	A	A	A	R	Q	V	S	R	Q	T	F	L	S	H	G	D	D	F	R	F	Q	T	S
bushbaby	L	E	-	M	D	A	F	K	R	H	S	Y	A	A	A	D	-	-	G	A	G	A	M	E	N	F	T	A	A	R	Q	V	S	R	Q	T	F	L	S	H	G	D	D	F	R	F	Q	T	S
dolphin	Q	E	-	M	D	A	F	K	R	H	S	Y	A	A	A	D	-	-	G	T	G	A	V	E	N	F	A	A	A	R	Q	V	S	R	Q	T	F	L	G	Y	G	D	D	L	R	F	Q	T	S
sheep	L	E	-	M	D	A	F	K	R	Y	S	Y	A	A	A	D	-	-	G	A	G	A	V	E	N	L	A	A	A	R	Q	V	S	R	Q	T	F	L	S	H	G	D	D	L	R	F	Q	T	S
Vervet-AGM	L	E	-	M	D	A	F	K	R	H	S	F	A	T	E	-	-	-	G	A	G	A	V	E	N	F	A	A	A	R	Q	V	S	R	Q	T	F	L	S	H	G	D	D	F	R	F	Q	T	S
macaque	L	E	-	M	D	A	F	K	R	H	S	F	A	T	E	-	-	-	G	A	G	A	V	E	N	F	A	A	A	R	Q	V	S	R	Q	T	F	L	S	H	G	D	D	F	R	F	Q	T	S
hedgehog	L	E	-	M	D	A	Y	K	R	Q	S	Y	A	A	A	D	-	-	G	A	G	A	V	E	N	F	A	A	A	R	Q	V	S	R	Q	T	F	L	S	H	G	D	D	F	R	F	Q	T	S
hyrax	L	E	-	M	D	A	F	K	R	H	S	Y	A	A	A	D	G	G	G	G	G	A	V	E	N	F	A	A	A	R	Q	V	S	R	Q	T	F	L	S	H	G	D	D	F	R	F	Q	T	S
wallaby	L	E	-	M	D	A	F	K	R	H	T	L	-	-	-	-	-	-	A	D	G	A	M	E	K	F	A	A	S	R	Q	V	S	R	Q	M	F	V	S	H	G	D	D	F	R	F	Q	T	S
gray short-tailed opossum	L	E	-	M	D	A	F	K	R	H	N	F	-	-	-	-	-	-	A	D	G	A	V	E	N	F	A	A	S	R	Q	V	S	R	Q	M	F	V	S	H	G	D	D	F	R	F	Q	T	S
green anole	L	E	-	M	D	A	F	K	R	H	S	F	-	-	-	-	-	-	A	E	G	T	F	E	N	F	A	S	S	K	Q	F	S	R	Q	M	Y	A	N	N	L	D	D	F	K	I	Q	S	S
marmoset	L	E	-	M	D	A	F	K	R	H	S	F	A	A	E	-	-	-	G	A	G	A	V	E	N	F	A	A	A	R	Q	V	S	R	Q	T	F	L	S	H	G	D	D	F	R	F	Q	T	S
cow	L	E	-	M	D	A	F	K	R	Y	S	Y	A	A	A	D	-	-	G	A	G	A	V	E	N	L	A	A	A	R	Q	V	S	R	Q	T	F	L	S	H	G	D	D	L	R	F	Q	T	S
grey mouse lemur	L	E	-	M	D	A	F	K	R	H	S	Y	A	T	A	D	-	-	G	A	G	A	V	E	N	F	A	A	A	R	Q	V	S	R	Q	T	F	L	S	H	G	D	D	F	R	F	Q	T	S
cape golden mole	L	E	-	M	D	A	F	K	R	H	S	Y	A	T	A	D	-	-	G	A	G	A	V	E	N	F	A	-	A	R	Q	V	S	R	Q	T	F	L	S	H	G	D	D	F	R	F	Q	T	S
pacific walrus	L	E	-	M	D	T	F	K	R	H	S	Y	A	A	A	D	-	-	G	T	G	A	G	E	N	F	A	A	A	R	Q	V	S	R	Q	A	F	L	S	H	G	D	E	F	R	F	Q	T	S
zebra fish	L	E	-	M	N	A	F	K	R	H	S	Y	-	-	-	-	-	-	A	E	G	T	R	E	T	Y	A	S	S	R	Q	Y	M	K	Q	R	V	M	N	N	L	E	E	-	-	-	T	E	S
rabbit	-	-	-	-	-	-	-	-	-	-	-	-	-	-	-	-	-	-	-	-	-	-	-	-	-	-	-	-	-	-	-	-	-	-	-	-	-	-	-	-	-	-	-	-	-	-	-	-	-
philippine tarsier	L	E	-	V	D	A	F	K	R	H	S	F	A	D	-	-	-	-	G	A	G	A	V	E	N	F	A	-	-	R	Q	V	S	R	Q	T	F	L	S	H	G	E	D	L	R	F	Q	T	S
ords kangaroo rat	L	E	-	V	D	A	F	K	R	H	S	F	A	D	-	-	-	-	G	A	G	A	V	E	N	F	A	-	-	R	Q	V	S	R	Q	T	F	L	S	H	G	E	D	L	R	F	Q	T	S
northern white-cheeked gibbon	-	-	-	-	-	-	-	-	-	-	-	-	-	-	-	-	-	-	-	-	-	-	-	-	-	-	-	-	-	-	-	-	-	-	-	-	-	-	-	-	G	D	E	W	Q	L	Q	A	-
horse	L	E	-	M	D	A	F	K	R	H	S	Y	A	A	A	D	-	-	G	M	G	A	V	E	N	F	A	A	A	R	Q	V	S	R	Q	T	F	L	S	H	G	D	D	F	R	F	Q	T	S
florida manatee	L	E	-	T	D	A	F	K	R	H	S	Y	A	A	A	D	-	-	G	A	G	A	V	E	N	F	A	A	A	R	Q	V	S	R	Q	T	F	L	S	H	G	D	D	F	R	F	Q	T	S
turkey	F	Q	K	D	-	Q	F	Y	Q	-	-	Y	Q	F	E	H	P	H	L	S	G	R	P	Q	G	F	F	D	R	I	R	G	G	R	P	G	F	N	E	L	E	E	G	G	P	L	P	Y	G
panda	F	H	R	D	-	Q	L	Y	Q	Q	H	Y	Q	W	D	P	Q	L	A	P	A	R	P	Q	G	L	F	E	K	L	R	A	G	R	P	G	F	G	E	H	D	D	-	-	-	F	A	L	G
elephant	G	H	A	D	-	-	-	-	-	-	-	-	-	-	-	-	-	-	-	-	-	-	-	-	-	-	-	-	-	-	-	-	-	-	-	-	-	-	-	-	-	-	-	-	-	-	-	-	-
Xenopus tropicalis	V	Q	K	S	-	Q	F	M	Q	-	-	-	-	F	Q	S	P	L	G	T	A	R	P	Q	G	L	F	E	K	I	R	G	G	R	Q	G	L	Q	E	M	D	E	-	-	-	-	-	-	-
cat	-	-	-	-	-	-	-	-	-	-	-	-	-	-	-	-	-	-	-	-	-	-	-	-	-	-	-	-	-	-	-	-	-	-	-	-	-	-	-	-	-	-	-	-	-	-	-	-	-
mouse	F	Q	R	D	-	Q	L	Y	Q	Q	H	Y	Q	W	D	P	Q	F	A	P	A	R	P	Q	G	L	F	E	K	L	R	A	G	R	P	G	F	A	D	P	D	D	-	-	-	F	A	L	G
chicken	F	Q	K	D	-	Q	F	Y	Q	-	-	Y	Q	F	E	H	P	H	L	S	G	R	P	Q	G	F	F	D	R	I	R	G	G	R	P	G	F	N	E	L	E	E	G	G	P	L	P	Y	G
flycatcher	F	Q	K	D	-	Q	F	Y	Q	-	-	Y	Q	F	E	H	P	H	L	S	G	R	P	Q	G	F	F	D	R	I	R	G	G	R	P	G	F	N	E	L	E	D	-	-	-	-	-	Y	G
coelacanth	L	Q	R	D	-	D	P	Y	Q	V	E	H	Q	Y	N	P	N	R	L	N	T	K	-	-	-	L	F	D	K	F	R	G	N	K	F	G	Y	S	D	M	E	N	-	-	-	-	-	I	G
duck	F	Q	K	D	-	Q	F	Y	Q	-	-	Y	Q	F	D	H	P	H	L	S	G	R	P	Q	G	L	F	E	R	I	R	G	G	R	P	G	F	N	E	L	E	E	G	G	P	L	S	Y	G
chimpanzee	F	H	R	D	-	Q	L	Y	Q	Q	Q	Y	Q	W	D	P	Q	L	A	P	A	R	P	Q	G	L	F	E	K	L	R	G	G	R	A	G	F	A	D	P	D	D	-	-	-	F	T	L	G
zebra finch	F	Q	K	D	-	Q	F	Y	Q	-	-	Y	Q	F	E	H	P	H	L	P	G	R	P	Q	G	F	F	E	R	I	R	G	G	R	P	G	F	N	E	L	E	D	-	-	-	-	-	Y	G
dog	F	Q	R	D	-	Q	L	Y	Q	Q	H	Y	Q	W	E	P	Q	L	A	P	A	R	P	Q	G	L	F	E	K	L	R	A	G	R	P	G	F	T	E	H	D	D	-	-	-	L	A	L	G
rat	F	Q	R	D	-	Q	L	Y	Q	Q	H	Y	Q	W	D	P	Q	F	A	P	A	R	P	Q	G	L	F	E	K	L	R	A	G	R	P	G	F	A	D	P	D	D	-	-	-	F	A	L	G
guinea pig	F	H	R	D	-	Q	L	Y	Q	Q	H	Y	Q	W	D	P	Q	L	N	P	T	R	P	Q	G	L	F	E	K	I	R	A	G	R	P	G	F	P	D	H	D	D	-	-	-	F	T	L	G
olive baboon	F	H	R	D	-	Q	L	Y	Q	Q	Q	Y	Q	W	D	P	Q	L	A	P	P	R	P	Q	G	L	F	E	K	L	R	G	G	R	G	G	F	A	D	P	D	D	-	-	-	F	T	L	G
tree shrew	?	?	?	?	?	?	?	?	?	?	?	?	?	?	?	?	?	?	?	?	?	?	?	?	?	?	?	?	?	?	?	?	?	?	?	?	?	?	?	?	?	?	-	-	-	?	?	?	?
megabat	F	H	R	D	-	Q	L	Y	Q	Q	H	Y	Q	W	D	P	Q	L	A	P	T	R	P	Q	G	L	F	E	K	L	R	A	G	R	P	G	F	A	D	P	D	D	-	-	-	F	A	L	G
tasmanian devil	F	H	R	D	-	Q	L	Y	Q	Q	H	Y	Q	F	E	P	Q	F	T	A	T	R	P	Q	G	L	F	E	K	L	R	A	G	R	P	G	F	G	D	P	E	D	-	-	-	Y	G	I	E
chinese softshell turtle	F	Q	R	D	-	Q	F	Y	Q	-	-	Y	Q	F	E	H	P	H	A	C	S	R	P	Q	G	F	F	E	R	I	R	G	G	R	P	G	F	N	E	L	E	D	-	-	-	-	-	Y	T
ferret	F	H	R	D	-	Q	L	Y	Q	Q	H	Y	Q	W	D	P	Q	L	A	P	A	R	P	Q	G	L	F	E	K	L	R	A	G	R	P	G	F	T	E	H	E	D	-	-	-	F	A	L	G
gorilla	-	-	-	-	-	-	-	-	-	-	-	-	-	-	-	-	-	-	-	-	-	-	-	-	-	-	-	-	-	-	-	-	-	R	P	G	-	-	-	-	-	-	-	-	-	-	-	-	-
human	F	H	R	D	-	Q	L	Y	Q	Q	Q	Y	Q	W	D	P	Q	L	T	P	A	R	P	Q	G	L	F	E	K	L	R	G	G	R	A	G	F	A	D	P	D	D	-	-	-	F	T	L	G
bushbaby	F	H	R	D	-	Q	L	Y	Q	Q	H	Y	Q	W	D	P	Q	V	A	P	A	R	P	Q	G	L	F	E	K	L	R	A	G	R	P	G	F	A	D	Q	D	D	-	-	-	F	A	L	G
dolphin	F	H	R	D	-	Q	L	Y	Q	Q	H	Y	Q	W	D	P	Q	L	A	P	A	R	P	Q	G	P	F	E	K	L	R	A	G	C	P	G	F	A	D	H	D	D	-	-	-	F	T	L	G
sheep	F	H	R	D	-	Q	L	Y	Q	Q	H	Y	Q	W	D	P	Q	L	A	P	A	R	P	Q	G	L	F	E	K	L	R	A	G	R	P	G	F	P	D	H	D	E	-	-	-	F	A	L	G
Vervet-AGM	F	H	R	D	-	Q	L	Y	Q	Q	Q	Y	Q	W	D	P	Q	L	A	P	A	R	P	Q	G	L	F	E	K	L	R	G	G	R	A	G	F	A	D	P	D	D	-	-	-	F	T	L	G
macaque	F	H	R	D	-	Q	L	Y	Q	Q	Q	Y	Q	W	D	P	Q	L	A	P	A	R	P	Q	G	L	F	E	K	L	R	G	G	R	A	G	F	A	D	P	D	D	-	-	-	F	T	L	G
hedgehog	-	H	R	D	-	Q	L	Y	Q	Q	H	Y	Q	W	D	P	Q	L	A	P	P	R	P	Q	G	L	F	E	K	L	R	S	G	R	P	G	F	A	D	Q	D	D	-	-	-	F	G	L	G
hyrax	F	H	R	D	-	Q	L	Y	Q	Q	S	Y	Q	W	D	P	Q	L	A	P	A	R	P	Q	G	L	F	E	K	L	R	A	G	R	P	G	F	D	H	E	D	A	-	-	-	-	-	L	G
wallaby	F	H	R	D	-	Q	L	Y	Q	Q	H	Y	Q	F	E	P	Q	F	T	A	T	R	P	Q	G	L	F	E	K	L	R	A	G	R	P	G	F	G	D	S	E	D	-	-	-	Y	G	L	E
gray short-tailed opossum	F	H	R	D	-	Q	L	Y	Q	Q	H	Y	Q	F	E	P	Q	F	T	A	T	R	P	Q	G	L	F	E	K	L	R	A	G	R	P	G	F	G	E	P	E	D	-	-	-	F	G	I	D
green anole	F	Q	K	D	-	Q	F	Y	Q	-	-	Y	Q	F	E	P	P	H	G	A	Y	R	P	Q	G	L	F	E	R	I	R	G	G	R	P	G	F	N	D	P	P	E	-	-	-	-	D	F	T
marmoset	F	H	R	D	-	Q	L	Y	Q	Q	Q	Y	Q	W	D	P	Q	L	A	P	A	R	P	Q	G	L	F	E	K	L	R	G	G	R	A	G	F	A	D	P	D	D	-	-	-	F	T	L	G
cow	F	H	R	D	-	Q	L	Y	Q	Q	H	Y	Q	W	D	P	Q	L	A	P	T	R	P	Q	G	L	F	E	K	L	R	A	G	R	P	G	F	P	D	H	D	E	-	-	-	F	M	L	G
grey mouse lemur	F	H	R	D	Q	Q	L	Y	Q	Q	H	Y	Q	W	D	P	Q	L	A	P	A	R	P	Q	G	L	F	E	K	L	R	G	G	R	P	G	F	V	D	P	D	D	-	-	-	F	A	L	G
cape golden mole	F	H	R	D	-	Q	V	Y	Q	Q	H	Y	Q	W	D	P	Q	L	A	P	A	R	S	Q	G	L	F	E	K	L	R	A	G	R	P	G	F	A	E	P	E	D	-	-	-	F	A	L	G
pacific walrus	F	H	R	D	-	Q	L	Y	Q	Q	H	Y	Q	W	D	P	Q	L	A	P	A	R	P	Q	G	L	F	E	K	L	R	A	G	R	P	G	F	A	E	H	D	D	-	-	-	F	A	L	G
zebra fish	Y	Q	R	E	-	Q	H	Y	-	-	-	-	-	Y	Q	S	E	G	M	G	H	D	D	R	G	H	Y	D	R	F	N	Y	G	L	A	D	Q	H	S	D	S	G	-	-	-	Y	P	-	-
rabbit	-	-	-	-	-	-	-	-	-	-	-	-	-	-	-	-	-	-	-	-	-	-	-	-	-	-	-	-	-	-	-	-	-	-	-	-	-	-	-	-	-	-	-	-	-	-	-	-	-
philippine tarsier	F	H	R	D	-	Q	L	Y	Q	Q	G	Y	Q	W	D	P	Q	C	A	P	A	R	P	Q	G	L	F	E	K	L	R	A	G	R	P	G	L	A	D	P	D	E	-	-	-	-	-	-	-
ords kangaroo rat	F	H	R	D	-	Q	L	Y	Q	Q	G	Y	Q	W	D	P	Q	C	A	P	A	R	P	Q	G	L	F	E	K	L	R	A	G	R	P	G	L	A	D	P	D	E	-	-	-	-	-	-	-
northern white-cheeked gibbon	-	-	-	-	-	-	-	-	-	-	-	-	-	-	-	-	-	-	-	-	-	-	-	-	-	-	-	-	-	-	-	-	-	-	-	-	-	-	-	-	-	-	-	-	-	-	-	-	-
horse	F	H	R	D	-	Q	L	Y	Q	Q	H	Y	Q	W	D	L	Q	L	A	P	A	R	P	Q	G	L	F	E	K	M	R	A	G	P	P	G	L	-	-	-	-	-	-	-	-	-	-	-	-
florida manatee	F	H	R	D	-	Q	L	Y	Q	Q	H	Y	Q	W	D	P	Q	L	A	P	A	R	P	Q	G	L	F	E	K	L	R	A	G	R	P	G	F	G	D	H	E	D	-	-	-	I	A	L	G
turkey	G	P	R	Y	-	-	-	-	-	P	E	L	E	S	G	F	P	Q	E	-	-	-	-	G	F	P	L	R	L	D	Y	V	P	S	N	S	S	R	E	V	R	H	G	S	D	Q	L	N	P
panda	G	P	R	F	-	-	-	-	-	P	E	L	G	P	-	-	-	-	-	-	-	-	-	D	G	H	Q	R	L	D	Y	V	P	S	S	A	S	R	E	V	R	H	G	S	D	P	A	S	-
elephant	-	-	-	-	-	-	-	-	-	-	-	-	-	-	-	-	-	-	-	-	-	-	-	-	-	-	-	-	-	-	-	-	-	-	-	-	-	-	-	-	-	-	-	-	-	-	-	-	-
Xenopus tropicalis	D	S	R	Y	-	-	-	-	-	P	T	K	G	L	P	G	E	G	H	F	A	L	D	G	P	P	M	R	P	G	Y	N	P	S	N	S	S	R	E	V	R	H	G	S	D	Q	M	V	I
cat	-	-	-	-	-	-	-	-	-	-	-	-	-	-	-	-	-	-	-	-	-	-	-	-	-	-	-	-	-	-	-	-	-	-	-	-	-	-	-	-	-	-	-	-	-	-	-	-	-
mouse	G	H	R	F	-	-	-	-	-	P	E	L	G	A	-	-	-	-	-	-	-	-	-	D	V	H	Q	R	L	E	Y	V	P	S	S	A	S	R	E	V	R	H	G	S	D	P	A	F	-
chicken	G	P	R	Y	-	-	-	-	-	H	E	L	E	S	G	F	P	Q	E	-	-	-	-	G	F	P	L	R	L	D	Y	V	P	S	N	S	S	R	E	V	R	H	G	S	D	Q	L	N	P
flycatcher	G	P	R	Y	-	-	-	-	-	P	E	L	E	P	S	F	P	Q	E	-	-	-	-	G	I	P	L	R	L	D	Y	V	P	S	N	S	S	R	E	V	R	H	G	S	D	Q	L	N	P
coelacanth	D	P	R	Y	L	L	D	A	E	P	D	F	P	T	-	-	-	-	-	-	-	-	-	S	T	S	P	M	L	N	Y	V	P	S	N	S	S	K	E	V	R	H	G	S	G	H	L	E	V
duck	G	P	R	Y	-	-	-	-	-	P	E	L	E	S	S	F	P	Q	E	-	-	-	-	G	F	P	L	R	L	D	Y	V	P	S	N	S	S	R	E	V	R	H	G	S	D	Q	L	N	P
chimpanzee	G	P	R	F	-	-	-	-	-	P	E	L	G	P	-	-	-	-	-	-	-	-	-	D	G	H	Q	R	L	D	Y	V	P	S	S	A	S	R	E	V	R	H	G	S	D	P	A	F	-
zebra finch	G	P	R	Y	-	-	-	-	-	P	E	L	E	P	S	F	P	Q	E	-	-	-	-	G	F	P	L	R	L	D	Y	V	P	S	N	S	S	R	E	V	R	H	G	S	D	Q	L	N	P
dog	G	P	R	F	-	-	-	-	-	P	E	L	G	P	-	-	-	-	-	-	-	-	-	D	G	H	Q	R	L	D	Y	V	P	S	S	A	S	R	E	V	R	H	G	S	D	P	A	P	-
rat	G	H	R	F	-	-	-	-	-	P	E	L	G	A	-	-	-	-	-	-	-	-	-	D	V	H	Q	R	L	E	Y	V	P	S	S	A	S	R	E	V	R	H	G	S	D	P	A	F	-
guinea pig	G	L	R	F	-	-	-	-	-	P	E	L	G	P	-	-	-	-	-	-	-	-	-	D	G	H	Q	R	L	E	Y	V	P	S	S	A	S	R	E	V	R	Q	G	S	D	P	V	F	-
olive baboon	G	P	R	F	-	-	-	-	-	P	E	L	G	P	-	-	-	-	-	-	-	-	-	D	G	H	Q	R	L	D	Y	V	P	S	S	A	S	R	E	V	R	H	G	S	D	P	A	F	-
tree shrew	?	?	?	?	-	-	-	-	-	?	?	?	?	?	-	-	-	-	-	-	-	-	-	?	?	?	?	?	?	?	?	?	?	?	?	?	?	?	?	?	?	?	?	?	?	?	?	?	?
megabat	G	P	R	F	-	-	-	-	-	P	E	L	G	P	-	-	-	-	-	-	-	-	-	D	G	H	Q	R	L	D	Y	V	P	S	S	A	S	R	E	V	R	H	G	S	D	P	A	L	-
tasmanian devil	S	P	R	F	-	-	-	-	-	P	E	L	E	S	G	F	G	P	H	P	E	G	P	G	G	H	L	R	L	D	Y	V	P	S	N	A	S	R	E	V	R	H	G	S	D	-	-	-	-
chinese softshell turtle	G	P	R	Y	-	-	-	-	-	P	E	L	E	S	H	F	Q	Q	E	-	-	-	-	G	F	P	L	R	V	D	Y	E	P	S	D	S	S	R	E	V	R	H	G	S	D	Q	A	N	P
ferret	G	P	R	F	-	-	-	-	-	P	E	L	G	P	-	-	-	-	-	-	-	-	-	D	G	H	Q	R	L	D	Y	V	P	S	S	A	S	R	E	V	R	H	G	S	D	P	A	S	-
gorilla	-	-	-	-	-	-	-	-	-	-	-	-	-	-	-	-	-	-	-	-	-	-	-	-	-	-	-	-	-	-	-	-	-	-	-	-	-	-	-	-	-	-	-	-	-	-	-	-	-
human	G	P	R	F	-	-	-	-	-	P	E	L	G	P	-	-	-	-	-	-	-	-	-	D	G	H	Q	R	L	D	Y	V	P	S	S	A	S	R	E	V	R	H	G	S	D	P	A	F	-
bushbaby	G	P	R	F	-	-	-	-	-	P	E	L	G	L	-	-	-	-	-	-	-	-	-	D	G	H	Q	R	L	D	Y	V	P	S	S	A	S	R	E	V	R	H	G	S	D	P	A	F	-
dolphin	G	Q	R	F	-	-	-	-	-	P	E	L	G	P	-	-	-	-	-	-	-	-	-	D	G	H	Q	R	L	D	Y	V	P	S	S	A	S	R	E	V	R	H	G	S	D	P	A	F	-
sheep	G	P	R	F	-	-	-	-	-	P	E	L	G	R	-	-	-	-	-	-	-	-	-	D	G	H	Q	R	L	D	Y	V	P	S	S	A	S	L	S	V	-	-	-	-	-	-	-	-	-
Vervet-AGM	G	P	R	F	-	-	-	-	-	P	E	L	G	P	-	-	-	-	-	-	-	-	-	D	G	H	Q	R	L	D	Y	V	P	S	S	A	S	R	E	V	R	H	G	S	D	P	A	F	-
macaque	G	P	R	F	-	-	-	-	-	P	E	L	G	P	-	-	-	-	-	-	-	-	-	D	G	H	Q	R	L	D	Y	V	P	S	S	A	S	R	E	V	R	H	G	S	D	P	A	F	-
hedgehog	G	P	R	F	-	-	-	-	-	S	E	F	G	M	-	-	-	-	-	-	-	-	-	D	G	H	Q	K	L	D	Y	V	P	S	S	A	S	R	E	V	R	H	G	P	D	P	A	F	G
hyrax	G	P	R	F	-	-	-	-	-	P	E	L	G	P	-	-	-	-	-	-	-	-	-	D	A	H	L	R	L	D	Y	V	P	S	S	A	S	R	E	V	R	H	G	S	D	P	A	F	-
wallaby	N	P	R	F	-	-	-	-	-	P	E	L	G	P	-	-	-	-	-	-	-	-	-	G	G	H	L	R	L	D	Y	V	P	S	S	A	S	R	E	V	R	H	G	S	D	-	-	-	-
gray short-tailed opossum	S	P	H	F	-	-	-	-	-	P	E	L	E	P	G	F	G	P	H	P	E	G	P	G	G	H	L	R	L	D	Y	V	P	S	S	A	S	R	E	V	R	H	G	S	D	-	-	-	-
green anole	S	F	R	Y	-	-	-	-	-	P	E	L	E	S	G	F	S	Q	E	-	-	-	-	G	F	P	L	R	L	D	Y	V	P	S	N	S	S	K	E	V	R	H	G	S	E	R	M	N	P
marmoset	G	P	R	F	-	-	-	-	-	P	E	L	G	P	-	-	-	-	-	-	-	-	-	D	G	H	Q	R	L	D	Y	V	P	S	S	A	S	R	E	V	R	H	G	S	D	P	A	F	-
cow	G	P	R	F	-	-	-	-	-	P	E	L	G	L	-	-	-	-	-	-	-	-	-	D	G	H	Q	R	L	D	Y	V	P	S	S	A	S	R	E	V	R	H	G	S	D	P	A	F	-
grey mouse lemur	G	P	R	F	-	-	-	-	-	P	E	L	G	P	-	-	-	-	-	-	-	-	-	D	G	H	Q	R	L	D	Y	V	P	S	S	A	S	R	E	V	R	H	G	S	D	P	A	F	-
cape golden mole	G	A	R	Y	-	-	-	-	-	P	E	L	R	P	-	-	-	-	-	-	-	-	-	D	G	H	L	R	L	E	Y	V	P	S	S	S	S	R	E	V	R	H	G	S	D	P	A	F	-
pacific walrus	G	P	R	F	-	-	-	-	-	P	E	L	G	P	-	-	-	-	-	-	-	-	-	D	G	H	Q	R	L	D	Y	V	P	S	S	A	S	R	E	V	R	H	G	S	D	P	A	S	-
zebra fish	-	-	-	-	-	-	-	-	-	P	E	L	E	A	-	-	-	-	-	-	-	-	-	-	-	-	-	-	P	G	N	I	N	V	L	S	S	D	D	L	K	S	D	S	E	K	Q	Y	-
rabbit	-	-	-	-	-	-	-	-	-	-	-	-	-	-	-	-	-	-	-	-	-	-	-	-	-	-	-	-	-	-	-	-	-	-	-	-	-	-	-	-	-	-	-	-	-	-	-	-	-
philippine tarsier	-	-	-	-	-	-	-	-	-	-	-	-	-	-	-	-	-	-	-	-	-	-	-	-	-	-	-	-	-	-	-	-	-	-	-	-	-	-	-	-	-	-	-	-	-	-	-	-	-
ords kangaroo rat	-	-	-	-	-	-	-	-	-	-	-	-	-	-	-	-	-	-	-	-	-	-	-	-	-	-	-	-	-	-	-	-	-	-	-	-	-	-	-	-	-	-	-	-	-	-	-	-	-
northern white-cheeked gibbon	-	-	-	-	-	-	-	-	-	-	-	-	-	-	-	-	-	-	-	-	-	-	-	-	-	-	-	-	-	-	-	-	-	-	-	-	-	-	-	-	-	-	-	-	-	-	-	-	-
horse	-	-	-	-	-	-	-	-	-	-	-	-	-	-	-	-	-	-	-	-	-	-	-	-	-	-	-	-	-	-	-	-	-	-	-	-	-	-	-	-	-	-	-	-	-	-	-	-	-
florida manatee	G	P	R	F	-	-	-	-	-	P	E	L	G	L	-	-	-	-	-	-	-	-	-	D	G	H	L	R	L	D	Y	V	P	S	S	A	S	R	E	V	R	H	G	S	D	P	A	F	-
turkey	G	N	G	P	M	G	M	-	-	-	M	L	R	R	Q	N	I	G	Q	K	F	I	C	Q	T	S	P	T	Q	K	Q	S	L	E	Q	R	L	F	L	Q	D	K	D	E	D	Q	D	Q	D
panda	G	P	G	P	R	-	-	-	-	-	G	A	P	R	P	N	L	G	Q	R	F	P	C	Q	A	V	A	R	L	G	-	-	-	-	-	-	-	-	-	P	D	A	A	P	D	A	D	Q	E
elephant	-	-	-	-	-	-	-	-	-	-	-	-	-	-	-	-	-	-	-	-	-	-	-	-	-	-	-	-	-	-	-	-	-	-	-	-	-	-	-	-	-	-	-	-	-	-	-	-	-
Xenopus tropicalis	G	E	G	R	F	G	Q	R	S	L	G	-	-	-	-	-	-	R	Q	K	F	M	C	Q	I	S	P	T	Q	K	Q	G	M	E	P	K	Y	F	F	H	D	Q	D	A	D	K	K	P	Q
cat	-	-	-	-	-	-	-	-	-	-	-	-	-	-	-	-	-	-	-	-	-	-	-	-	-	-	-	-	-	-	-	-	-	-	-	-	-	-	-	-	-	-	-	-	-	-	-	-	-
mouse	G	P	S	P	R	G	L	E	P	S	G	A	S	R	P	N	L	G	Q	R	F	P	C	Q	A	T	L	R	Q	G	-	-	-	-	-	-	-	-	-	L	D	T	A	S	E	A	E	P	E
chicken	G	N	G	P	M	G	M	-	-	-	M	L	R	R	Q	N	I	G	Q	K	F	I	C	Q	T	S	P	T	Q	K	Q	S	L	E	Q	R	L	F	L	Q	D	K	D	E	D	Q	D	Q	D
flycatcher	G	N	G	P	M	G	M	-	-	-	M	L	R	R	Q	N	I	G	Q	K	F	I	C	Q	T	S	P	T	Q	K	Q	S	L	E	Q	R	L	F	L	Q	D	K	D	E	E	Q	D	D	E
coelacanth	G	D	G	R	M	G	-	-	P	K	S	P	K	R	Q	N	I	G	Q	T	Y	A	C	Q	K	S	P	T	Q	K	H	L	D	Q	K	L	L	F	-	-	-	-	-	E	E	Q	G	L	T
duck	G	N	G	P	M	G	M	-	-	-	M	L	R	R	Q	N	I	G	Q	K	F	I	C	Q	T	S	P	T	Q	K	Q	S	L	E	Q	R	L	F	L	Q	D	K	D	E	D	Q	D	Q	D
chimpanzee	G	P	G	P	R	G	L	E	P	S	G	A	P	R	P	N	L	T	Q	R	F	P	C	Q	A	A	A	R	P	G	-	-	-	-	-	-	-	-	-	P	D	P	A	P	E	A	E	P	E
zebra finch	G	N	S	P	M	G	M	-	-	-	M	L	R	R	Q	N	I	G	Q	K	F	I	C	Q	T	S	P	T	Q	K	Q	S	L	E	Q	R	L	F	L	Q	D	K	D	E	E	Q	D	D	D
dog	G	P	A	P	R	G	L	E	P	S	G	A	L	R	A	N	L	G	Q	R	F	P	C	Q	A	A	A	R	P	G	-	-	-	-	-	-	-	-	-	P	E	A	A	P	D	T	E	Q	E
rat	G	P	S	P	R	G	L	E	P	S	G	A	S	R	P	N	L	G	Q	R	F	P	C	Q	A	T	L	R	Q	G	-	-	-	-	-	-	-	-	-	L	D	T	A	T	E	A	E	P	E
guinea pig	G	P	G	Q	R	G	L	E	P	G	G	A	L	H	P	N	L	G	Q	R	F	P	C	Q	A	V	V	R	Q	G	-	-	-	-	-	-	-	-	-	P	D	P	A	M	E	T	E	P	E
olive baboon	G	P	G	P	R	G	L	E	P	S	G	A	L	R	P	N	L	T	Q	R	F	P	C	Q	A	A	A	R	P	G	-	-	-	-	-	-	-	-	-	P	D	S	T	P	E	A	E	P	E
tree shrew	?	?	?	?	?	?	?	?	?	?	?	?	?	?	?	?	?	?	?	?	?	?	?	?	?	?	?	?	?	?	-	-	-	-	-	-	-	-	-	?	?	?	?	?	?	?	?	?	?
megabat	G	P	G	P	H	G	L	E	P	G	G	A	P	R	P	N	L	G	Q	R	F	S	C	Q	A	A	A	R	L	G	-	-	-	-	-	-	-	-	-	P	E	T	G	P	E	A	E	P	E
tasmanian devil	-	P	E	P	R	G	L	E	P	G	A	P	Q	R	P	N	I	G	Q	R	F	L	C	Q	S	S	P	T	Q	K	Q	S	L	E	Q	R	W	F	P	P	E	A	E	M	E	M	E	P	N
chinese softshell turtle	G	N	G	P	L	G	L	V	-	-	S	L	R	R	Q	N	I	G	Q	K	F	M	C	Q	T	S	P	T	Q	K	Q	S	L	E	Q	R	M	F	L	Q	D	Q	D	P	D	Q	D	-	-
ferret	G	P	G	P	R	G	L	E	P	S	G	A	P	R	P	N	L	G	Q	R	F	P	C	Q	A	V	A	R	L	G	-	-	-	-	-	-	-	-	-	P	D	A	A	S	D	A	E	P	E
gorilla	-	-	-	-	-	-	-	-	-	-	-	-	-	-	-	-	-	-	-	-	-	-	-	-	-	-	-	-	-	-	-	-	-	-	-	-	-	-	-	P	D	P	A	P	E	A	E	P	E
human	A	P	G	P	R	G	L	E	P	S	G	A	P	R	P	N	L	T	Q	R	F	P	C	Q	A	A	A	R	P	G	-	-	-	-	-	-	-	-	-	P	D	P	A	P	E	A	E	P	E
bushbaby	G	P	A	P	R	G	L	E	P	G	G	A	L	R	P	N	L	G	Q	R	F	P	C	Q	A	V	A	R	S	G	-	-	-	-	-	-	-	-	-	P	D	N	T	A	E	A	E	P	E
dolphin	G	P	R	L	R	G	L	E	P	A	G	A	P	S	P	N	L	G	Q	R	F	P	C	Q	A	V	T	R	L	G	-	-	-	-	-	-	-	-	-	P	E	T	V	P	K	P	E	P	E
sheep	G	P	A	A	R	A	S	A	P	A	R	P	V	R	E	A	A	G	A	-	L	A	S	Q	T	T	T	K	-	-	-	-	-	-	-	-	-	-	-	-	-	-	-	-	-	-	-	-	-
Vervet-AGM	G	P	G	P	R	G	L	E	P	S	G	A	P	R	P	N	L	T	Q	R	F	P	C	Q	A	A	A	R	P	G	-	-	-	-	-	-	-	-	-	P	D	S	T	P	E	A	E	P	E
macaque	G	P	G	P	R	G	L	E	P	S	G	A	P	R	P	N	L	T	Q	R	F	P	C	Q	A	A	A	R	P	G	-	-	-	-	-	-	-	-	-	P	D	S	T	P	Q	A	E	P	E
hedgehog	G	P	G	P	R	G	L	E	P	P	G	P	S	R	P	N	L	G	Q	S	F	P	C	Q	P	V	T	R	L	G	-	-	-	-	-	-	-	-	-	P	E	P	M	P	D	A	E	P	E
hyrax	G	L	G	P	R	A	L	E	P	G	G	A	L	R	P	N	L	G	Q	R	F	P	C	Q	V	A	A	R	F	S	-	-	-	-	-	-	-	-	-	P	E	A	V	L	E	T	E	P	E
wallaby	-	P	E	P	R	G	L	E	P	G	A	P	Q	R	P	N	I	G	Q	R	F	L	C	Q	L	S	P	T	Q	K	Q	S	-	-	-	-	-	-	-	P	D	A	E	P	E	M	E	P	S
gray short-tailed opossum	-	P	E	P	R	G	L	E	P	G	A	P	Q	R	P	N	I	G	Q	R	F	L	C	Q	S	S	P	T	Q	K	Q	S	L	E	Q	R	W	F	P	P	E	A	E	P	E	M	E	P	S
green anole	G	N	G	L	H	G	L	-	S	S	L	L	R	R	Q	N	V	G	Q	K	F	L	C	Q	T	S	P	T	Q	K	Q	G	L	E	Q	R	F	F	L	Q	E	Q	E	Q	E	A	E	H	D
marmoset	G	P	G	P	R	G	P	E	P	S	G	P	P	R	P	N	L	A	Q	R	F	P	C	Q	A	A	A	R	P	G	-	-	-	-	-	-	-	-	-	T	D	P	A	P	E	A	E	P	E
cow	G	P	G	P	R	G	L	E	P	G	G	A	P	R	P	N	L	G	Q	R	F	S	C	Q	A	M	T	R	L	G	-	-	-	-	-	-	-	-	-	P	E	M	A	P	E	P	E	P	E
grey mouse lemur	G	P	G	L	R	A	L	E	P	S	G	A	L	R	P	N	L	G	Q	R	F	P	C	Q	A	A	A	R	P	G	-	-	-	-	-	-	-	-	-	P	D	S	T	A	E	A	E	P	E
cape golden mole	E	P	S	P	R	G	L	E	P	G	G	P	S	R	P	N	L	S	Q	R	F	P	C	Q	T	S	A	R	L	S	-	-	-	-	-	-	-	-	-	P	E	A	A	L	E	G	E	P	E
pacific walrus	G	P	G	P	R	G	L	E	P	S	G	A	P	R	P	N	L	G	Q	R	F	P	C	Q	A	V	A	R	Q	G	-	-	-	-	-	-	-	-	-	P	D	A	A	P	D	A	E	Q	E
zebra fish	N	I	G	G	R	-	Y	D	P	Q	G	H	K	R	P	A	A	G	H	A	Y	A	C	Q	S	S	P	T	Q	P	H	P	P	D	Q	K	Q	L	F	S	T	G	D	Q	V	R	Q	S	Q
rabbit	-	-	-	-	-	-	-	-	-	-	-	-	-	-	-	-	-	-	-	-	-	-	-	-	-	-	-	-	-	-	-	-	-	-	-	-	-	-	-	-	-	-	-	-	-	-	-	-	-
philippine tarsier	-	-	-	-	-	-	-	-	-	-	-	-	-	-	-	-	-	-	-	-	-	-	-	-	-	-	-	-	-	-	-	-	-	-	-	-	-	-	-	-	-	-	-	-	-	-	-	-	-
ords kangaroo rat	-	-	-	-	-	-	-	-	-	-	-	-	-	-	-	-	-	-	-	-	-	-	-	-	-	-	-	-	-	-	-	-	-	-	-	-	-	-	-	-	-	-	-	-	-	-	-	-	-
northern white-cheeked gibbon	-	-	-	-	-	-	-	-	-	-	-	-	-	-	-	-	-	-	-	-	-	-	-	-	-	-	-	-	-	-	-	-	-	-	-	-	-	-	-	-	-	-	-	-	-	-	-	-	-
horse	-	-	-	-	-	-	-	-	-	-	-	-	-	-	-	-	-	-	-	-	-	-	-	-	-	-	-	-	-	-	-	-	-	-	-	-	-	-	-	-	-	-	-	-	-	-	-	-	-
florida manatee	G	P	G	P	L	G	L	E	P	G	A	P	P	P	P	N	L	G	Q	R	F	P	C	Q	A	V	A	R	F	G	-	-	-	-	-	-	-	-	-	P	E	A	A	P	A	E	E	P	E
turkey	K	N	T	Q	E	N	R	T	G	L	R	N	W	R	I	S	S	Y	L	S	A	Y	Q	S	E	-	-	P	E	E	G	L	-	-	P	M	P	M	E	S	E	A	Y	N	D	V	-	-	L
panda	R	G	G	P	E	G	R	A	G	L	R	H	W	R	L	A	S	Y	L	S	G	S	H	G	E	D	G	G	E	E	G	L	-	-	P	A	P	M	E	A	E	A	Y	E	D	D	-	-	I
elephant	-	-	-	-	-	-	-	-	-	-	-	-	-	-	-	-	-	-	-	-	-	-	-	-	-	-	-	-	-	-	-	-	-	-	-	-	-	-	-	-	-	-	-	-	-	-	-	-	V
Xenopus tropicalis	-	-	-	-	E	N	K	Q	G	L	R	S	W	R	I	S	S	Y	L	S	G	I	Q	S	-	D	Q	D	E	E	G	L	-	-	P	I	P	L	D	P	E	L	Y	D	D	A	-	-	-
cat	-	-	-	-	-	-	-	-	-	-	-	-	-	-	-	-	-	-	-	-	-	-	-	-	E	D	A	A	D	E	G	L	-	-	P	V	P	M	E	A	E	A	Y	E	D	E	-	-	V
mouse	R	G	G	P	E	G	R	A	G	L	R	H	W	R	L	A	S	Y	L	S	G	C	H	G	-	D	G	G	E	E	G	L	-	-	-	-	P	M	E	A	E	A	C	E	D	E	-	-	V
chicken	K	S	T	Q	E	N	R	T	G	L	R	N	W	R	I	S	S	Y	L	S	A	Y	Q	S	E	-	-	P	E	E	G	L	-	-	P	M	P	M	E	S	E	A	Y	N	D	V	-	-	L
flycatcher	K	N	T	Q	E	N	R	T	G	L	R	N	W	R	I	S	S	Y	L	S	A	Y	Q	S	E	-	-	P	D	E	G	L	-	-	P	M	P	M	E	S	E	A	Y	S	D	A	-	-	L
coelacanth	R	S	H	D	S	N	K	T	G	M	R	R	W	R	I	S	S	Y	L	S	K	F	Q	-	-	N	E	T	E	E	G	L	-	-	P	L	S	V	E	S	E	A	F	E	D	T	H	Q	P
duck	K	N	T	Q	E	N	R	T	G	L	R	N	W	R	I	S	S	Y	L	S	A	Y	Q	S	E	-	-	P	E	E	G	L	-	-	P	M	P	M	E	S	E	A	Y	N	D	V	-	-	L
chimpanzee	R	G	G	P	E	G	R	A	G	L	R	R	W	R	L	A	S	Y	L	S	G	C	H	G	E	D	G	G	D	D	G	L	-	-	P	A	P	M	E	A	E	A	Y	E	D	D	-	-	V
zebra finch	K	N	M	Q	E	N	R	T	G	L	R	N	W	R	I	S	S	Y	L	S	A	Y	Q	S	E	-	-	P	D	E	G	L	-	-	P	M	P	M	E	S	E	A	Y	N	D	A	-	-	L
dog	R	G	G	P	E	G	R	A	G	L	R	H	W	R	L	A	S	Y	L	S	G	C	H	G	D	D	A	G	D	E	G	L	-	-	P	A	P	M	D	A	E	A	Y	E	D	D	-	-	V
rat	R	G	G	P	E	G	R	A	G	L	R	H	W	R	L	A	S	Y	L	S	G	C	H	G	-	D	G	G	E	E	G	L	-	-	-	-	P	M	E	A	E	A	C	E	D	E	-	-	V
guinea pig	K	G	G	T	E	G	R	A	G	L	R	H	W	R	L	A	S	Y	L	S	G	C	H	G	E	D	T	G	E	E	G	L	-	-	S	L	P	M	E	A	E	V	Y	E	D	D	-	-	V
olive baboon	R	G	G	P	E	G	R	A	G	L	R	R	W	R	L	A	S	Y	L	S	G	C	H	G	E	D	G	G	D	D	G	L	-	-	P	A	P	M	E	A	E	A	Y	E	D	D	-	-	V
tree shrew	?	?	?	?	?	?	?	?	?	?	?	?	?	?	?	?	?	?	?	?	?	?	?	?	?	?	?	?	?	?	?	?	-	-	?	?	?	?	?	?	?	?	?	?	?	?	-	-	?
megabat	R	P	G	P	E	G	R	A	G	L	R	H	W	R	L	A	S	Y	L	S	G	C	H	G	E	E	A	S	E	E	G	L	-	-	P	A	P	M	E	T	E	T	Y	E	D	D	-	-	V
tasmanian devil	K	G	G	A	E	G	R	A	G	L	R	N	W	R	I	S	S	Y	L	S	G	C	Q	S	-	D	G	G	D	E	G	L	-	-	P	G	P	M	E	A	E	S	Y	D	E	V	-	-	L
chinese softshell turtle	K	K	T	Q	E	N	R	A	G	L	R	N	W	R	I	S	S	Y	L	S	A	Y	Q	S	-	E	T	G	D	E	G	I	-	-	P	M	P	M	E	S	E	A	Y	N	D	V	L	S	V
ferret	R	G	G	P	E	G	R	A	G	L	R	H	W	R	L	A	S	Y	L	S	G	C	H	G	E	D	T	G	E	E	G	L	-	-	P	A	P	M	E	A	E	A	Y	E	D	D	-	-	V
gorilla	R	G	G	P	E	G	R	A	G	L	R	R	W	R	L	A	S	Y	L	S	G	C	H	G	E	N	G	G	D	D	G	L	-	-	P	A	P	M	E	A	E	A	Y	E	D	D	-	-	V
human	R	G	G	P	E	G	R	A	G	L	R	R	W	R	L	A	S	Y	L	S	G	C	H	G	E	D	G	G	D	D	G	L	-	-	P	A	P	M	E	A	E	A	Y	E	D	D	-	-	V
bushbaby	R	G	G	P	E	G	R	A	G	L	R	H	W	R	L	A	S	Y	L	S	G	C	H	G	E	D	A	G	D	E	G	L	P	V	P	V	P	M	E	A	E	A	Y	E	D	D	-	-	V
dolphin	R	G	R	P	E	G	R	A	G	L	R	H	W	R	L	A	S	Y	L	S	G	C	H	G	E	D	A	G	D	E	G	L	-	-	P	A	P	M	E	A	E	A	Y	E	D	D	-	-	V
sheep	-	-	-	-	-	-	-	-	-	-	R	H	W	R	L	T	S	Y	L	S	G	C	H	S	E	D	A	G	D	E	G	L	-	-	P	T	P	M	E	T	E	A	Y	D	D	D	-	-	V
Vervet-AGM	R	G	G	P	E	G	R	A	G	L	R	R	W	R	L	A	S	Y	L	S	G	C	H	G	E	D	G	G	D	D	G	L	-	-	P	A	P	M	E	T	E	A	Y	E	D	D	-	-	V
macaque	R	G	G	P	E	G	R	A	G	L	R	R	W	R	L	A	S	Y	L	S	G	C	H	G	E	D	G	G	D	D	G	L	-	-	P	A	P	M	E	A	E	A	Y	E	D	D	-	-	V
hedgehog	K	G	G	P	E	G	R	A	G	L	R	H	W	R	L	A	S	Y	L	S	A	C	H	G	E	E	A	G	E	E	G	L	-	-	P	V	P	M	E	T	E	G	Y	D	D	D	-	-	V
hyrax	R	G	G	P	E	G	R	A	G	L	R	H	W	R	L	A	S	Y	L	S	G	S	H	G	E	D	A	G	D	E	G	L	-	-	P	A	P	M	E	A	E	A	C	E	D	D	-	-	V
wallaby	K	G	G	A	E	G	R	A	G	L	R	N	W	R	I	S	S	Y	L	S	G	C	H	S	-	E	G	G	D	E	G	L	-	-	P	G	P	M	E	S	E	S	Y	D	E	V	-	-	L
gray short-tailed opossum	K	G	G	A	E	G	R	A	G	L	R	N	W	R	I	S	S	Y	L	S	G	C	H	S	-	D	G	G	D	E	G	L	-	-	P	G	P	M	E	A	E	S	Y	D	E	V	-	-	L
green anole	K	K	A	Q	E	N	R	A	G	L	R	N	W	R	I	S	S	Y	L	S	G	C	Q	P	-	E	P	G	E	E	G	A	-	-	P	A	P	V	E	P	E	G	H	S	E	G	-	-	P
marmoset	R	G	G	P	E	G	R	A	G	L	R	R	W	R	L	A	S	Y	L	S	G	C	H	G	E	D	G	G	D	D	G	L	-	-	P	A	P	M	E	A	E	A	Y	E	D	D	-	-	V
cow	R	G	G	P	E	G	R	A	G	L	R	H	W	R	L	T	S	Y	L	S	G	C	H	S	E	D	A	G	D	E	G	L	-	-	P	T	P	M	E	T	E	A	Y	D	D	D	-	-	V
grey mouse lemur	R	G	G	P	E	G	R	A	G	L	R	H	W	R	L	A	S	Y	L	S	G	C	H	G	E	D	A	S	D	E	G	L	-	-	P	V	P	M	E	A	E	V	Y	E	D	D	-	-	V
cape golden mole	R	A	G	P	E	G	R	A	G	L	R	H	W	R	L	A	S	Y	L	S	G	C	H	G	E	D	T	G	D	E	G	L	-	-	P	G	P	M	E	A	E	A	Y	E	D	D	-	-	V
pacific walrus	R	G	G	P	E	G	R	A	G	L	R	H	W	R	L	A	S	Y	L	S	G	C	H	G	E	D	A	G	E	E	G	L	-	-	P	A	P	M	E	A	E	A	Y	E	D	D	-	-	V
zebra fish	-	-	D	P	S	V	K	Q	G	L	R	S	W	R	I	N	S	Y	L	S	T	Y	E	-	-	D	G	G	E	E	G	L	-	-	H	Q	P	M	G	S	D	A	F	E	D	S	-	-	H
rabbit	-	-	-	-	-	-	-	-	-	-	-	-	-	-	-	-	-	-	-	-	-	-	-	-	-	-	-	-	-	-	-	-	-	-	-	-	-	-	-	-	-	-	-	-	-	-	-	-	-
philippine tarsier	-	-	-	-	-	-	-	-	-	-	-	-	-	-	-	-	-	-	-	-	-	-	-	-	-	-	-	-	-	-	-	-	-	-	-	-	-	-	-	-	-	-	-	-	-	-	-	-	-
ords kangaroo rat	-	-	-	-	-	-	-	-	-	-	-	-	-	-	-	-	-	-	-	-	-	-	-	-	-	-	-	-	-	-	-	-	-	-	-	-	-	-	-	-	-	-	-	-	-	-	-	-	-
northern white-cheeked gibbon	-	-	-	-	-	-	-	-	-	-	-	-	-	-	-	-	-	-	-	-	-	-	-	-	-	-	-	-	-	-	-	-	-	-	-	-	-	-	-	-	-	-	-	-	-	-	-	-	-
horse	-	-	-	-	-	-	-	R	G	L	R	R	-	-	-	-	-	-	-	-	-	-	-	-	-	-	-	-	-	-	-	-	-	-	-	-	-	-	-	-	-	-	-	-	-	-	-	-	-
florida manatee	R	G	G	P	E	G	R	A	G	L	R	H	W	R	L	A	S	Y	L	S	G	S	H	G	E	D	A	G	D	E	G	L	-	-	P	A	P	M	E	T	Q	A	Y	E	D	D	-	-	A
turkey	D	P	L	A	K	H	P	T	-	-	-	D	L	I	P	-	A	F	K	S	P	V	S	F	-	N	S	K	-	-	-	-	-	-	-	-	-	-	-	-	-	-	-	-	-	-	-	-	-
panda	V	S	G	G	R	M	G	P	-	-	G	D	L	L	P	S	A	S	R	A	P	I	S	F	-	P	A	K	-	-	-	-	-	-	-	-	-	-	-	-	-	-	-	-	-	-	-	-	-
elephant	S	P	R	G	R	L	P	R	-	-	-	-	-	-	-	-	-	-	-	-	-	-	-	-	-	-	-	-	-	-	-	-	-	-	-	-	-	-	-	-	-	-	-	-	-	-	-	-	-
Xenopus tropicalis	V	P	V	E	R	A	V	P	A	S	D	T	L	F	K	Y	S	M	D	P	V	P	P	Y	H	P	G	T	-	-	-	-	-	-	-	-	-	-	-	-	-	-	-	-	-	-	-	-	-
cat	V	P	G	G	R	V	A	P	-	-	G	D	L	L	P	S	A	S	R	G	P	A	L	F	-	P	A	K	-	-	-	-	-	-	-	-	-	-	-	-	-	-	-	-	-	-	-	-	-
mouse	A	P	G	G	R	-	-	-	-	-	-	D	L	L	P	S	A	F	R	T	P	A	A	F	-	P	A	K	-	-	-	-	-	-	-	-	-	-	-	-	-	-	-	-	-	-	-	-	-
chicken	D	P	L	T	K	H	P	T	-	-	-	D	L	I	P	-	A	F	K	S	P	I	S	F	-	N	S	K	-	-	-	-	-	-	-	-	-	-	-	-	-	-	-	-	-	-	-	-	-
flycatcher	D	P	L	T	K	H	P	A	-	-	-	D	L	V	P	-	A	F	K	P	P	T	P	F	-	N	S	K	-	-	-	-	-	-	-	-	-	-	-	-	-	-	-	-	-	-	-	-	-
coelacanth	E	Q	T	S	R	E	P	L	-	-	-	T	R	F	A	K	D	L	P	Q	I	P	P	F	R	P	K	E	S	F	Y	L	K	R	L	D	K	E	F	Q	S	Q	E	N	L	G	P	K	Q
duck	D	N	L	T	K	H	S	T	-	-	-	D	L	I	S	-	A	F	K	S	P	M	S	F	-	N	S	K	-	-	-	-	-	-	-	-	-	-	-	-	-	-	-	-	-	-	-	-	-
chimpanzee	A	P	G	G	R	A	P	A	-	-	G	D	L	L	P	S	A	F	R	A	P	A	A	F	-	P	T	K	-	-	-	-	-	-	-	-	-	-	-	-	-	-	-	-	-	-	-	-	-
zebra finch	D	P	L	T	K	H	P	T	-	-	-	D	L	V	P	-	A	F	K	P	P	T	P	F	-	S	S	K	-	-	-	-	-	-	-	-	-	-	-	-	-	-	-	-	-	-	-	-	-
dog	G	C	A	G	R	P	S	P	-	-	G	D	L	L	P	S	A	T	R	V	P	A	A	F	-	P	A	K	-	-	-	-	-	-	-	-	-	-	-	-	-	-	-	-	-	-	-	-	-
rat	A	P	G	G	R	-	-	-	-	-	-	D	L	L	P	S	T	F	R	T	P	A	P	F	-	P	A	K	-	-	-	-	-	-	-	-	-	-	-	-	-	-	-	-	-	-	-	-	-
guinea pig	A	P	T	G	R	A	P	A	-	-	G	D	L	L	P	S	A	F	R	A	P	T	A	F	-	P	A	K	-	-	-	-	-	-	-	-	-	-	-	-	-	-	-	-	-	-	-	-	-
olive baboon	P	P	G	G	R	A	A	A	-	-	G	D	L	L	P	S	A	F	R	V	P	A	A	F	-	P	T	K	-	-	-	-	-	-	-	-	-	-	-	-	-	-	-	-	-	-	-	-	-
tree shrew	?	?	?	?	?	?	?	?	-	-	?	?	?	?	?	?	?	?	?	?	?	?	?	?	-	?	?	?	-	-	-	-	-	-	-	-	-	-	-	-	-	-	-	-	-	-	-	-	-
megabat	V	P	G	G	R	A	A	A	-	-	A	D	L	L	P	S	T	F	R	A	S	A	P	F	-	L	T	K	-	-	-	-	-	-	-	-	-	-	-	-	-	-	-	-	-	-	-	-	-
tasmanian devil	D	P	P	G	R	C	P	L	P	T	G	D	L	L	P	S	S	F	R	T	G	G	P	F	-	S	S	K	-	-	-	-	-	-	-	-	-	-	-	-	-	-	-	-	-	-	-	-	-
chinese softshell turtle	E	P	L	S	K	Y	P	S	-	-	-	D	L	L	P	-	S	F	K	P	S	M	S	F	N	N	N	K	-	-	-	-	-	-	-	-	-	-	-	-	-	-	-	-	-	-	-	-	-
ferret	V	S	G	G	R	V	A	P	-	-	G	D	L	L	P	S	A	S	R	A	P	-	-	F	-	P	A	K	-	-	-	-	-	-	-	-	-	-	-	-	-	-	-	-	-	-	-	-	-
gorilla	A	P	G	G	R	A	P	A	-	-	G	D	L	L	P	S	A	F	R	V	P	A	A	F	-	P	T	K	-	-	-	-	-	-	-	-	-	-	-	-	-	-	-	-	-	-	-	-	-
human	A	P	G	G	R	A	P	A	-	-	G	D	L	L	P	S	A	F	R	V	P	A	A	F	-	P	T	K	-	-	-	-	-	-	-	-	-	-	-	-	-	-	-	-	-	-	-	-	-
bushbaby	V	S	G	G	R	A	A	A	-	-	G	D	L	L	P	S	T	F	R	V	P	A	A	F	-	P	T	K	-	-	-	-	-	-	-	-	-	-	-	-	-	-	-	-	-	-	-	-	-
dolphin	V	S	G	G	R	V	A	A	-	-	G	D	L	L	T	S	S	F	R	V	P	T	S	F	-	A	P	-	-	-	-	-	-	-	-	-	-	-	-	-	-	-	-	-	-	-	-	-	-
sheep	V	S	G	G	R	A	T	A	-	-	G	D	L	L	P	S	A	F	R	V	P	A	P	F	-	P	V	K	-	-	-	-	-	-	-	-	-	-	-	-	-	-	-	-	-	-	-	-	-
Vervet-AGM	P	P	G	G	R	A	A	A	-	-	G	D	L	L	P	S	A	F	R	V	P	A	A	F	-	P	T	K	-	-	-	-	-	-	-	-	-	-	-	-	-	-	-	-	-	-	-	-	-
macaque	P	P	G	G	R	A	A	A	-	-	G	D	L	L	P	S	A	F	R	V	P	A	A	F	-	P	T	K	-	-	-	-	-	-	-	-	-	-	-	-	-	-	-	-	-	-	-	-	-
hedgehog	V	P	G	G	R	G	T	A	-	-	G	E	L	L	P	S	V	F	R	L	P	T	S	F	-	P	A	K	-	-	-	-	-	-	-	-	-	-	-	-	-	-	-	-	-	-	-	-	-
hyrax	G	P	G	G	R	A	V	A	-	-	G	E	L	L	P	L	A	F	R	N	T	A	A	F	-	P	V	K	-	-	-	-	-	-	-	-	-	-	-	-	-	-	-	-	-	-	-	-	-
wallaby	D	P	P	G	R	Y	P	L	P	T	G	D	L	L	P	S	S	F	R	T	G	G	P	F	-	P	P	K	-	-	-	-	-	-	-	-	-	-	-	-	-	-	-	-	-	-	-	-	-
gray short-tailed opossum	D	P	T	G	R	F	P	L	P	T	G	D	L	L	P	S	S	F	R	T	G	G	S	F	-	P	P	K	-	-	-	-	-	-	-	-	-	-	-	-	-	-	-	-	-	-	-	-	-
green anole	P	T	E	A	L	F	P	R	Y	P	S	D	L	L	L	P	T	F	K	A	P	L	S	L	A	S	S	K	-	-	-	-	-	-	-	-	-	-	-	-	-	-	-	-	-	-	-	-	-
marmoset	A	P	G	G	R	A	A	A	-	-	G	D	L	L	P	S	A	F	R	V	P	A	A	F	-	P	T	K	-	-	-	-	-	-	-	-	-	-	-	-	-	-	-	-	-	-	-	-	-
cow	V	S	G	G	R	A	T	A	-	-	G	D	L	L	P	S	A	F	R	V	P	A	P	F	-	P	G	K	-	-	-	-	-	-	-	-	-	-	-	-	-	-	-	-	-	-	-	-	-
grey mouse lemur	A	T	G	G	R	A	A	A	-	-	G	D	L	L	P	S	A	F	R	V	P	A	A	F	-	P	T	K	-	-	-	-	-	-	-	-	-	-	-	-	-	-	-	-	-	-	-	-	-
cape golden mole	G	P	G	G	R	A	V	A	-	-	G	D	M	L	P	S	A	F	R	G	P	T	A	F	-	P	A	K	-	-	-	-	-	-	-	-	-	-	-	-	-	-	-	-	-	-	-	-	-
pacific walrus	V	S	G	G	R	M	A	P	-	-	G	D	L	L	P	S	A	S	R	A	P	-	-	F	-	P	A	K	-	-	-	-	-	-	-	-	-	-	-	-	-	-	-	-	-	-	-	-	-
zebra fish	Q	P	D	S	R	L	Y	G	S	E	G	P	G	I	H	S	N	I	R	E	R	P	N	I	-	P	T	K	P	N	L	D	L	R	P	R	F	G	K	P	I	I	Q	D	R	N	Q	V	K
rabbit	-	-	-	-	-	-	-	-	-	-	-	-	-	-	-	-	-	-	-	-	-	-	-	-	-	-	-	-	-	-	-	-	-	-	-	-	-	-	-	-	-	-	-	-	-	-	-	-	-
philippine tarsier	-	-	-	-	-	-	-	-	-	-	-	-	-	-	-	-	-	-	-	-	-	-	-	-	-	-	-	-	-	-	-	-	-	-	-	-	-	-	-	-	-	-	-	-	-	-	-	-	-
ords kangaroo rat	-	-	-	-	-	-	-	-	-	-	-	-	-	-	-	-	-	-	-	-	-	-	-	-	-	-	-	-	-	-	-	-	-	-	-	-	-	-	-	-	-	-	-	-	-	-	-	-	-
northern white-cheeked gibbon	-	-	-	-	-	-	-	-	-	-	-	-	-	-	-	-	-	-	-	-	-	-	-	-	-	-	-	-	-	-	-	-	-	-	-	-	-	-	-	-	-	-	-	-	-	-	-	-	-
horse	-	-	-	-	-	-	-	-	-	-	-	-	-	-	-	-	-	-	-	-	-	-	-	-	-	-	-	-	-	-	-	-	-	-	-	-	-	-	-	-	-	-	-	-	-	-	-	-	-
florida manatee	G	P	G	G	R	A	V	A	-	-	G	D	L	L	P	S	A	F	R	G	P	A	A	F	-	L	S	K	-	-	-	-	-	-	-	-	-	-	-	-	-	-	-	-	-	-	-	-	-
turkey	-	-	-	S	L	G	V	E	N	A	-	-	-	-	-	-	-	-	-	-	-	-	-	K	E	F	A	D	P	-	-	E	R	G	G	E	E	T	P	M	M	K	Q	D	A	F	R	S	R
panda	-	-	-	G	L	V	P	C	P	-	-	-	-	-	-	-	-	-	-	-	-	-	-	G	G	G	D	S	P	-	E	R	E	G	L	E	E	A	G	L	A	K	Q	D	S	F	R	S	R
elephant	-	-	-	G	P	A	L	D	A	R	-	-	-	-	-	-	-	-	-	-	-	-	-	-	-	-	-	-	-	-	-	-	-	-	-	-	-	-	-	-	-	-	-	-	L	F	R	L	M
Xenopus tropicalis	-	-	-	A	P	H	D	L	P	Y	D	R	A	K	-	-	-	-	-	-	-	-	-	K	A	K	E	N	P	P	A	E	K	E	K	E	E	G	L	L	S	R	H	D	S	F	R	T	R
cat	-	-	-	-	-	-	-	-	-	-	-	-	-	-	-	-	-	-	-	-	-	-	-	G	G	G	D	G	L	-	E	R	E	G	P	E	E	A	G	L	A	K	Q	D	S	F	R	S	R
mouse	-	-	-	G	P	K	P	G	S	G	S	-	-	-	-	-	-	-	-	-	-	-	-	G	G	G	D	S	S	-	E	R	E	G	P	E	E	T	S	L	A	K	Q	D	S	F	R	S	R
chicken	-	-	-	S	L	G	V	E	N	A	-	-	-	-	-	-	-	-	-	-	-	-	-	K	E	F	A	D	P	-	-	E	R	G	G	E	E	A	P	M	M	K	Q	D	A	F	R	T	R
flycatcher	-	-	-	A	L	G	I	D	S	A	-	-	-	-	-	-	-	-	-	-	-	-	-	K	E	S	A	D	P	-	-	D	R	A	G	E	E	T	S	I	M	K	P	D	A	F	R	S	R
coelacanth	F	S	R	I	P	R	D	S	S	P	A	P	S	F	T	S	T	E	C	I	N	E	Q	A	P	S	T	D	N	-	E	S	D	E	P	R	E	G	I	L	T	R	Q	D	-	I	R	L	R
duck	-	-	-	S	L	G	V	D	S	A	-	-	-	-	-	-	-	-	-	-	-	-	-	K	E	F	A	D	P	-	-	D	R	V	G	E	E	T	P	I	M	K	Q	D	A	F	R	S	R
chimpanzee	-	-	-	V	P	V	P	D	S	G	-	-	-	-	-	-	-	-	-	-	-	-	-	S	G	G	N	G	P	-	E	R	E	G	P	E	E	P	G	L	A	K	Q	D	S	F	R	S	R
zebra finch	-	-	-	P	L	G	I	D	S	A	-	-	-	-	-	-	-	-	-	-	-	-	-	K	E	S	A	D	P	-	-	D	R	A	G	E	E	T	S	I	M	K	P	D	A	F	R	S	R
dog	-	-	-	G	L	E	P	C	S	G	R	-	-	-	-	-	-	-	-	-	-	-	-	-	-	G	D	S	P	-	E	R	E	T	L	E	E	A	G	L	A	K	Q	D	S	F	R	S	R
rat	-	-	-	G	P	K	P	G	S	G	S	-	-	-	-	-	-	-	-	-	-	-	-	G	G	G	D	S	S	-	E	R	E	G	P	E	E	T	G	L	I	K	Q	D	S	F	R	S	R
guinea pig	-	-	-	G	P	V	P	G	P	G	S	-	-	-	-	-	-	-	-	-	-	-	-	G	G	G	A	-	-	-	E	R	E	G	V	E	E	A	G	L	A	K	Q	D	S	F	R	S	R
olive baboon	-	-	-	V	P	V	P	G	S	G	S	-	-	-	-	-	-	-	-	-	-	-	-	G	G	G	N	G	P	-	E	R	E	G	P	E	E	P	G	L	A	K	Q	D	S	F	R	S	R
tree shrew	-	-	-	?	?	?	?	?	?	?	?	-	-	-	-	-	-	-	-	-	-	-	-	?	?	?	?	?	?	?	?	?	?	?	?	?	?	?	?	?	?	?	?	?	?	?	?	?	?
megabat	-	-	-	G	P	A	P	G	S	G	S	-	-	-	-	-	-	-	-	-	-	-	-	G	G	G	D	G	P	-	E	R	E	A	L	E	E	S	G	L	A	K	Q	D	S	F	R	S	R
tasmanian devil	-	-	-	A	V	-	-	-	-	-	-	-	-	-	-	-	-	-	-	-	-	-	-	G	G	G	D	G	P	-	E	R	E	V	A	D	G	T	G	L	V	K	Q	D	S	F	R	S	R
chinese softshell turtle	-	-	-	S	L	G	I	E	N	A	-	-	-	-	-	-	-	-	-	-	-	-	-	K	E	S	A	G	T	-	-	E	R	T	G	E	E	I	S	P	V	K	Q	D	P	F	R	P	R
ferret	-	-	-	G	L	V	P	C	S	G	G	-	-	-	-	-	-	-	-	-	-	-	-	G	G	G	D	N	P	-	E	R	E	G	L	E	E	A	G	L	A	K	Q	D	S	F	R	S	R
gorilla	-	-	-	V	P	V	P	G	S	G	-	-	-	-	-	-	-	-	-	-	-	-	-	S	G	G	N	G	P	-	E	R	E	G	P	E	E	P	G	L	A	K	Q	D	S	F	R	S	R
human	-	-	-	V	P	V	P	G	P	G	-	-	-	-	-	-	-	-	-	-	-	-	-	S	G	G	N	G	P	-	E	R	E	G	P	E	E	P	G	L	A	K	Q	D	S	F	R	S	R
bushbaby	-	-	-	G	P	V	L	G	S	G	S	-	-	-	-	-	-	-	-	-	-	-	-	G	G	G	E	V	P	-	-	-	-	-	-	E	E	A	A	L	A	K	Q	D	S	F	R	S	R
dolphin	-	-	-	-	-	-	-	-	-	-	S	-	-	-	-	-	-	-	-	-	-	-	-	G	G	G	D	S	S	-	E	P	E	G	L	-	Q	A	G	L	A	K	Q	D	T	F	R	L	R
sheep	-	-	-	G	P	A	P	G	S	G	S	-	-	-	-	-	-	-	-	-	-	-	-	G	G	G	D	G	P	-	E	R	E	G	P	E	E	A	G	L	A	K	Q	D	S	F	R	S	R
Vervet-AGM	-	-	-	V	P	V	P	G	S	G	S	-	-	-	-	-	-	-	-	-	-	-	-	G	G	G	N	G	P	-	E	R	E	G	P	E	E	P	G	L	A	K	Q	D	S	F	R	S	R
macaque	-	-	-	V	P	V	P	G	S	G	S	-	-	-	-	-	-	-	-	-	-	-	-	G	G	G	N	G	P	-	E	R	E	G	P	E	E	P	G	L	A	K	Q	D	S	F	R	S	R
hedgehog	-	-	-	G	P	A	P	G	T	G	S	-	-	-	-	-	-	-	-	-	-	-	-	G	G	G	D	G	P	-	E	R	E	G	M	E	E	S	S	V	T	K	Q	D	S	F	R	S	R
hyrax	-	-	-	G	P	G	P	D	S	G	-	-	-	-	-	-	-	-	-	-	-	-	-	G	G	G	D	S	S	-	E	R	E	G	P	E	E	S	G	L	A	K	Q	D	S	F	R	S	R
wallaby	-	-	-	V	V	G	G	G	D	G	P	-	-	-	-	-	-	-	-	-	-	-	-	-	-	-	-	-	-	-	E	R	E	V	A	E	G	A	G	L	V	K	Q	D	S	F	R	S	R
gray short-tailed opossum	-	-	-	A	L	-	-	-	-	-	-	-	-	-	-	-	-	-	-	-	-	-	-	G	G	G	D	G	P	-	E	R	E	V	T	E	G	V	T	L	S	K	Q	D	S	F	R	S	R
green anole	-	-	-	-	-	-	-	E	S	G	-	-	-	-	-	-	-	-	-	-	-	-	-	G	G	G	E	E	A	-	-	-	-	-	-	-	-	L	G	A	P	K	Q	D	P	F	R	S	R
marmoset	-	-	-	V	P	M	P	G	L	G	G	-	-	-	-	-	-	-	-	-	-	-	-	G	G	G	N	N	S	L	E	R	E	G	P	E	E	P	G	L	A	K	Q	D	S	F	R	S	R
cow	-	-	-	G	P	A	P	G	S	G	S	-	-	-	-	-	-	-	-	-	-	-	-	G	G	G	D	G	P	-	E	R	E	G	L	E	E	V	G	L	A	K	Q	D	S	F	R	S	R
grey mouse lemur	-	-	-	G	P	V	P	G	S	G	S	-	-	-	-	-	-	-	-	-	-	-	-	G	G	G	E	V	Q	-	-	-	-	-	-	E	E	A	G	L	A	K	Q	D	S	F	R	S	R
cape golden mole	-	-	-	G	P	G	P	G	S	G	G	-	-	-	-	-	-	-	-	-	-	-	-	T	G	G	D	S	S	-	E	R	E	G	P	E	E	L	S	L	V	K	Q	D	S	F	R	S	R
pacific walrus	-	-	-	G	L	V	S	C	S	G	G	-	-	-	-	-	-	-	-	-	-	-	-	G	G	G	D	S	P	-	E	R	E	G	L	E	E	A	G	L	A	K	Q	D	S	F	R	S	R
zebra fish	N	T	S	D	L	G	P	T	S	T	D	T	L	K	P	A	I	S	A	S	S	L	A	S	S	T	D	N	E	K	E	L	A	E	P	R	E	I	S	I	T	K	H	E	S	F	R	T	R
rabbit	-	-	-	-	-	-	-	-	-	-	-	-	-	-	-	-	-	-	-	-	-	-	-	-	-	-	-	-	-	-	-	-	-	-	-	-	-	-	-	-	-	-	-	-	-	-	-	-	-
philippine tarsier	-	-	-	-	-	-	-	-	-	-	-	-	-	-	-	-	-	-	-	-	-	-	-	-	-	-	-	-	-	-	-	-	-	-	-	-	-	-	-	-	-	-	-	-	-	-	-	-	-
ords kangaroo rat	-	-	-	-	-	-	-	-	-	-	-	-	-	-	-	-	-	-	-	-	-	-	-	-	-	-	-	-	-	-	-	-	-	-	-	-	-	-	-	-	-	-	-	-	-	-	-	-	-
northern white-cheeked gibbon	-	-	-	-	-	-	-	-	-	-	-	-	-	-	-	-	-	-	-	-	-	-	-	-	-	-	-	-	-	-	-	-	-	-	-	-	-	-	-	-	-	-	-	-	-	-	-	-	-
horse	-	-	-	-	-	-	-	-	-	-	-	-	-	-	-	-	-	-	-	-	-	-	-	-	-	-	-	-	-	-	-	-	-	-	-	-	-	-	-	-	-	-	-	-	-	-	-	-	-
florida manatee	-	-	-	G	P	-	-	-	-	D	S	-	-	-	-	-	-	-	-	-	-	-	-	G	G	G	D	T	W	-	E	R	E	G	S	D	E	L	G	L	A	K	Q	D	S	F	R	S	R
turkey	N	P	L	I	Q	R	S	S	R	L	R	S	S	L	I	F	N	A	-	A	K	L	D	-	-	-	-	-	-	-	-	-	Q	P	N	T	-	-	T	I	E	K	V	Q	M	I	H	K	E
panda	N	P	L	I	Q	R	S	S	R	L	R	S	S	L	I	F	S	A	-	S	Q	A	E	-	-	-	-	-	-	G	A	G	G	A	M	G	A	-	T	I	E	K	A	Q	L	L	H	K	E
elephant	P	P	T	V	-	-	-	-	-	-	-	-	-	-	-	-	-	-	-	-	-	-	-	-	-	-	-	-	-	-	-	-	-	-	-	-	-	-	-	-	-	-	-	-	-	-	-	-	-
Xenopus tropicalis	N	P	L	I	Q	R	G	S	R	L	R	S	S	L	I	F	S	S	-	S	K	L	E	-	-	-	-	-	-	-	-	-	Q	H	T	S	-	-	T	A	E	S	V	Q	E	M	Q	K	E
cat	N	P	L	V	Q	R	S	S	R	L	R	S	S	L	I	F	S	A	-	S	Q	A	E	-	-	-	-	-	-	G	A	G	G	A	T	T	A	-	T	A	E	K	V	Q	L	L	H	K	E
mouse	N	P	L	I	Q	R	S	S	R	L	R	S	S	L	I	F	A	-	-	S	Q	A	E	-	-	-	-	-	-	G	A	V	G	T	A	A	A	-	T	T	E	K	V	Q	L	M	H	K	E
chicken	N	P	L	I	Q	R	S	S	R	L	R	S	S	L	I	F	N	A	-	A	K	L	D	-	-	-	-	-	-	-	-	-	Q	P	N	T	-	-	T	V	E	K	V	Q	M	I	H	K	E
flycatcher	N	P	L	I	Q	R	S	S	R	L	R	S	S	L	I	F	S	A	-	A	K	L	D	-	-	-	-	-	-	-	-	-	Q	P	N	T	-	-	T	I	E	K	V	Q	M	I	Q	K	E
coelacanth	N	P	I	L	Q	R	S	S	R	L	R	S	S	L	I	F	S	S	-	S	K	R	E	-	-	-	-	-	-	-	-	-	Q	H	T	S	A	A	L	N	D	K	K	G	L	D	P	N	Q
duck	N	P	L	I	Q	R	S	S	R	L	R	S	S	L	I	F	S	A	-	A	K	L	D	-	-	-	-	-	-	-	-	-	Q	P	N	T	-	-	T	I	E	K	V	Q	M	I	Q	K	E
chimpanzee	N	P	L	V	Q	R	S	S	R	L	R	S	S	L	I	F	S	T	-	S	Q	A	E	-	-	-	-	-	-	G	A	A	G	A	A	A	-	-	A	T	E	K	V	Q	L	L	H	K	E
zebra finch	N	P	L	I	Q	R	S	S	R	L	R	S	S	L	I	F	S	A	-	A	K	L	D	-	-	-	-	-	-	-	-	-	Q	P	N	T	-	-	T	I	E	K	V	Q	M	I	Q	K	E
dog	N	P	L	I	Q	R	S	S	R	L	R	S	S	L	I	F	S	A	-	S	P	A	E	-	-	-	-	-	-	G	A	G	G	A	P	A	A	-	A	T	E	R	A	Q	L	L	H	K	E
rat	N	P	L	I	Q	R	S	S	R	L	R	S	S	L	I	F	A	-	-	S	Q	A	E	-	-	-	-	-	-	G	T	A	G	T	T	A	A	-	T	T	E	K	V	Q	L	M	H	K	E
guinea pig	N	P	I	I	Q	R	S	S	R	L	R	S	S	L	I	F	A	S	Q	A	Q	A	E	-	-	-	-	-	-	G	V	G	G	A	A	G	G	-	T	T	E	K	V	Q	L	L	H	K	E
olive baboon	N	P	L	V	Q	R	S	S	R	L	R	S	S	L	I	F	S	T	-	S	Q	A	E	-	-	-	-	-	-	G	T	A	G	T	A	A	-	-	A	T	E	K	V	Q	L	L	H	K	E
tree shrew	?	?	?	?	?	?	?	?	?	?	?	?	?	?	?	?	?	?	?	?	?	?	?	-	-	-	-	-	-	-	-	-	-	-	-	-	-	-	?	?	?	?	?	?	?	?	?	?	?
megabat	N	P	L	I	Q	R	S	S	R	L	R	S	S	L	I	F	A	S	-	-	-	A	E	-	-	-	-	-	-	G	A	G	G	A	T	A	A	-	A	T	E	N	V	Q	L	L	H	K	E
tasmanian devil	N	P	L	I	Q	R	S	S	R	L	R	S	S	L	I	F	S	S	-	S	Q	K	E	-	-	G	P	G	V	G	T	G	G	A	G	A	-	-	T	T	E	K	V	Q	L	F	Q	K	E
chinese softshell turtle	N	P	L	V	Q	R	S	S	R	L	R	S	S	L	I	F	N	A	-	A	K	L	D	-	-	-	-	-	-	-	-	-	Q	Q	N	M	-	-	T	T	E	K	V	Q	M	I	Q	K	E
ferret	N	P	L	I	Q	R	S	S	R	L	R	S	S	L	I	F	S	A	-	S	Q	A	E	V	A	C	G	A	T	G	A	T	G	A	T	A	A	-	T	T	E	K	A	Q	L	L	H	K	E
gorilla	N	P	L	V	Q	R	S	S	R	L	R	S	S	L	I	F	S	T	-	S	Q	A	E	-	-	-	-	-	-	G	A	A	G	A	A	A	-	-	T	T	E	K	V	Q	L	L	H	K	E
human	N	P	L	V	Q	R	S	S	R	L	R	S	S	L	I	F	S	T	-	S	Q	A	E	-	-	-	-	-	-	G	A	A	G	A	A	A	-	-	A	T	E	K	V	Q	L	L	H	K	E
bushbaby	N	P	F	I	Q	R	S	S	R	L	R	S	S	L	I	F	S	A	-	S	Q	A	E	-	-	-	-	-	-	G	A	G	V	A	A	G	S	-	T	T	E	K	V	Q	L	L	H	K	E
dolphin	N	P	L	I	Q	R	S	S	R	L	R	S	S	L	I	F	S	A	-	S	Q	A	E	-	-	-	-	-	-	G	T	G	G	A	A	A	A	-	T	A	E	-	-	-	-	-	-	K	E
sheep	N	P	L	I	Q	R	S	S	R	L	R	S	S	L	I	F	S	A	-	S	Q	G	E	-	-	-	-	-	-	S	T	G	G	A	A	G	A	-	S	T	E	K	V	Q	L	L	H	K	E
Vervet-AGM	N	P	L	V	Q	R	S	S	R	L	R	S	S	L	I	F	S	T	-	S	Q	A	E	-	-	-	-	-	-	G	T	A	G	T	A	A	-	-	A	T	E	K	V	Q	L	L	H	K	E
macaque	N	P	L	V	Q	R	S	S	R	L	R	S	S	L	I	F	S	T	-	S	Q	A	E	-	-	-	-	-	-	G	T	A	G	T	A	A	-	-	A	T	E	K	V	Q	L	L	H	K	E
hedgehog	N	P	L	I	Q	R	S	S	R	L	R	S	S	L	I	F	S	S	-	S	Q	A	E	-	-	-	-	-	-	G	A	A	G	A	T	A	-	-	T	T	E	K	V	Q	L	L	H	K	E
hyrax	N	P	L	I	Q	R	S	S	R	L	R	S	S	L	I	F	S	T	-	S	Q	A	E	-	-	-	-	-	-	G	G	T	A	T	T	A	A	-	A	T	E	K	V	Q	L	M	R	K	E
wallaby	N	P	M	I	Q	R	S	S	R	L	R	S	S	V	I	F	S	S	-	S	Q	K	E	-	-	-	-	-	-	-	-	-	G	P	G	V	G	V	T	N	E	K	V	Q	L	F	Q	K	E
gray short-tailed opossum	N	P	L	I	Q	R	S	S	R	L	R	S	S	L	I	F	S	S	-	S	Q	K	E	-	-	-	-	-	G	P	G	V	G	P	G	A	G	A	T	N	E	K	V	Q	L	F	Q	K	E
green anole	N	P	L	I	Q	R	T	S	R	L	R	S	S	L	I	F	S	A	-	A	K	L	D	-	-	-	-	-	-	-	-	-	Q	P	N	A	S	-	A	E	K	T	L	Q	M	V	Q	K	E
marmoset	N	P	L	I	Q	R	S	S	R	L	R	S	S	L	I	F	S	A	-	S	Q	A	E	-	-	-	-	-	-	G	A	T	G	T	A	A	-	-	A	T	E	K	V	Q	L	L	H	K	E
cow	N	P	L	I	Q	R	S	S	R	L	R	S	S	L	I	F	S	A	-	S	Q	G	E	-	-	-	-	-	-	G	T	G	G	P	T	G	A	-	S	T	E	K	V	Q	L	L	H	K	E
grey mouse lemur	N	P	L	I	Q	R	S	S	R	L	R	S	S	L	I	F	S	A	-	S	Q	A	E	-	-	-	-	-	-	G	G	G	G	A	A	G	T	-	S	T	E	K	V	Q	L	L	H	K	E
cape golden mole	N	P	L	I	Q	R	S	S	R	L	R	S	S	L	I	F	S	A	-	S	Q	A	E	-	-	-	-	-	-	G	A	G	A	A	A	A	-	-	T	T	E	K	V	Q	L	M	H	K	E
pacific walrus	N	P	L	I	Q	R	S	S	R	L	R	S	S	L	I	F	S	A	-	S	Q	A	E	-	-	-	-	-	-	G	A	G	G	A	M	A	A	-	T	T	E	K	A	Q	L	L	H	K	E
zebra fish	N	P	M	L	Q	R	S	S	R	L	R	S	S	L	I	F	S	S	-	S	K	L	E	Q	H	N	S	S	Q	A	K	S	G	G	E	L	Q	E	E	K	E	E	S	E	P	I	R	Y	S
rabbit	-	-	-	-	-	-	-	-	-	-	-	-	-	-	-	-	-	-	-	-	-	-	-	-	-	-	-	-	-	-	-	-	-	-	-	-	-	-	-	-	-	-	-	-	-	M	H	K	E
philippine tarsier	-	-	-	-	-	-	-	-	-	-	-	-	-	-	-	-	-	-	-	-	-	-	-	-	-	-	-	-	-	-	-	-	-	-	-	-	-	-	-	-	-	-	-	-	-	-	-	-	-
ords kangaroo rat	-	-	-	-	-	-	-	-	-	-	-	-	-	-	-	-	-	-	-	-	-	-	-	-	-	-	-	-	-	-	-	-	-	-	-	-	-	-	-	-	-	-	-	-	-	-	-	-	-
northern white-cheeked gibbon	-	-	-	-	-	-	-	-	-	-	-	-	-	-	-	-	-	-	-	-	-	-	-	-	-	-	-	-	-	-	-	-	-	-	-	-	-	-	A	T	E	K	V	Q	L	L	H	K	E
horse	-	-	-	-	-	-	-	-	-	-	-	-	-	-	-	-	-	-	-	-	-	-	-	-	-	-	-	-	-	-	-	-	-	-	-	-	-	-	-	-	-	-	-	-	-	-	-	-	-
florida manatee	N	P	L	F	Q	R	S	S	R	L	R	S	S	L	I	F	S	T	-	S	Q	A	E	-	-	-	-	-	-	G	A	G	G	A	A	A	A	T	T	T	E	K	V	Q	L	M	H	K	E
turkey	V	S	N	E	L	T	K	-	-	-	-	-	-	-	-	-	-	-	-	-	-	-	-	-	-	D	N	E	T	I	K	T	A	T	S	S	K	V	A	E	L	L	E	K	Y	K	A	V	G
panda	A	V	T	E	A	L	G	P	-	-	-	-	-	-	-	-	-	-	-	-	-	-	-	-	-	S	G	E	A	M	R	A	A	T	S	T	K	V	A	E	L	L	E	K	Y	K	G	P	A
elephant	-	-	-	-	-	-	-	-	-	-	-	-	-	-	-	-	-	-	-	-	-	-	-	-	-	-	-	-	-	-	-	-	-	-	-	-	-	-	-	-	-	-	-	-	-	-	-	-	-
Xenopus tropicalis	S	T	S	E	L	V	S	-	-	-	-	-	-	-	-	-	-	-	-	-	-	-	-	-	-	E	N	E	T	G	R	-	-	T	T	S	K	V	A	E	I	L	Q	K	Y	R	G	I	N
cat	T	V	S	E	T	L	G	P	-	-	-	-	-	-	-	-	-	-	-	-	-	-	-	-	-	G	G	E	A	V	R	S	A	T	S	A	K	V	A	E	L	L	E	K	Y	K	G	P	A
mouse	T	V	S	E	T	L	G	P	-	-	-	-	-	-	-	-	-	-	-	-	-	-	-	-	-	S	G	E	A	V	R	S	S	A	S	A	K	V	A	E	L	L	E	K	Y	K	G	P	A
chicken	V	S	S	E	L	T	K	-	-	-	-	-	-	-	-	-	-	-	-	-	-	-	-	-	-	D	N	E	T	I	K	T	A	A	S	S	K	V	A	E	L	L	E	K	Y	K	A	V	G
flycatcher	M	S	S	E	L	T	K	-	-	-	-	-	-	-	-	-	-	-	-	-	-	-	-	-	-	D	N	E	T	I	K	T	A	A	S	S	K	V	A	E	L	L	E	K	Y	K	A	V	G
coelacanth	T	T	D	E	-	-	-	-	-	-	-	-	-	-	-	-	-	-	-	-	-	-	-	-	-	D	K	K	K	S	D	K	P	V	A	G	T	V	A	E	L	L	L	K	Y	R	S	M	G
duck	M	S	S	E	L	T	K	-	-	-	-	-	-	-	-	-	-	-	-	-	-	-	-	-	-	D	N	E	T	I	K	T	A	T	S	S	K	V	A	E	L	L	E	K	Y	K	A	V	G
chimpanzee	T	V	S	E	T	L	G	P	-	-	-	-	-	-	-	-	-	-	-	-	-	-	-	-	-	G	G	E	A	V	R	S	A	A	S	T	K	V	A	E	L	L	E	K	Y	K	G	P	A
zebra finch	M	S	S	E	L	T	R	-	-	-	-	-	-	-	-	-	-	-	-	-	-	-	-	-	-	D	N	E	T	I	K	T	A	A	S	S	K	V	A	E	L	L	E	K	Y	K	A	V	G
dog	A	V	S	E	T	L	G	P	-	-	-	-	-	-	-	-	-	-	-	-	-	-	-	-	-	G	G	E	A	T	R	S	A	T	S	T	K	V	A	E	L	L	E	K	Y	K	G	P	A
rat	T	I	S	E	T	L	G	P	-	-	-	-	-	-	-	-	-	-	-	-	-	-	-	-	-	S	G	E	A	V	R	S	S	A	S	A	K	V	A	E	L	L	E	K	Y	K	G	P	A
guinea pig	T	I	S	E	T	L	G	P	-	-	-	-	-	-	-	-	-	-	-	-	-	-	-	-	-	G	G	E	A	V	R	S	T	A	S	A	K	V	A	E	L	L	E	K	Y	K	G	P	A
olive baboon	T	V	S	E	T	L	G	P	-	-	-	-	-	-	-	-	-	-	-	-	-	-	-	-	-	G	G	E	A	V	R	S	A	A	S	T	K	V	A	E	L	L	E	K	Y	K	G	P	A
tree shrew	?	?	?	?	?	?	?	?	-	-	-	-	-	-	-	-	-	-	-	-	-	-	-	-	-	?	?	?	?	?	?	?	?	?	?	?	K	V	A	E	L	L	E	K	Y	R	G	P	A
megabat	-	V	S	E	M	L	G	P	-	-	-	-	-	-	-	-	-	-	-	-	-	-	-	-	-	G	G	E	A	V	R	S	A	A	S	T	?	?	?	?	?	?	?	?	?	?	?	?	?
tasmanian devil	T	V	S	E	T	V	G	E	-	-	-	-	-	-	-	-	-	-	-	-	-	-	-	-	-	G	G	E	T	V	R	T	A	S	S	S	K	V	A	E	L	L	E	K	Y	K	G	P	A
chinese softshell turtle	I	S	S	E	I	I	K	-	-	-	-	-	-	-	-	-	-	-	-	-	-	-	-	-	-	D	N	E	S	T	K	A	A	T	S	S	K	V	A	E	L	L	E	K	Y	K	T	V	G
ferret	A	V	S	E	M	L	G	P	-	-	-	-	-	-	-	-	-	-	-	-	-	-	-	-	-	G	G	D	A	V	R	S	A	T	S	T	K	V	A	E	L	L	E	K	Y	K	G	P	A
gorilla	T	V	S	E	T	L	G	P	-	-	-	-	-	-	-	-	-	-	-	-	-	-	-	-	-	G	G	E	A	V	R	S	A	A	S	T	K	V	A	E	L	L	E	K	Y	K	G	P	A
human	T	V	S	E	T	L	G	P	-	-	-	-	-	-	-	-	-	-	-	-	-	-	-	-	-	G	G	E	A	V	R	S	A	A	S	T	K	V	A	E	L	L	E	K	Y	K	G	P	A
bushbaby	T	V	S	E	T	L	G	P	-	-	-	-	-	-	-	-	-	-	-	-	-	-	-	-	-	G	G	E	A	V	R	S	S	A	S	A	K	V	A	E	L	L	E	K	Y	K	G	P	A
dolphin	V	V	S	E	M	P	A	S	-	-	-	-	-	-	-	-	-	-	-	-	-	-	-	-	-	G	G	K	A	M	R	S	A	V	S	T	K	V	A	E	L	L	E	K	Y	K	G	P	T
sheep	T	I	S	E	M	L	G	P	-	-	-	-	-	-	-	-	-	-	-	-	-	-	-	-	-	G	N	E	A	V	R	S	A	A	S	T	K	V	A	E	L	L	E	K	Y	K	G	P	S
Vervet-AGM	T	V	S	E	T	L	G	P	-	-	-	-	-	-	-	-	-	-	-	-	-	-	-	-	-	G	G	E	A	V	R	S	A	A	S	T	K	V	A	E	L	L	E	K	Y	K	G	P	A
macaque	T	V	S	E	T	L	G	P	-	-	-	-	-	-	-	-	-	-	-	-	-	-	-	-	-	G	G	E	A	V	R	S	A	A	S	T	K	V	A	E	L	L	E	K	Y	K	G	P	A
hedgehog	T	V	S	E	M	L	G	P	-	-	-	-	-	-	-	-	-	-	-	-	-	-	-	-	-	S	G	E	A	L	R	S	S	T	S	A	K	V	A	E	L	L	E	K	Y	K	G	P	A
hyrax	V	I	S	E	T	L	G	P	-	-	-	-	-	-	-	-	-	-	-	-	-	-	-	-	-	G	G	E	A	M	R	S	T	T	S	A	K	V	A	E	L	L	E	K	Y	R	G	P	A
wallaby	T	V	S	E	A	V	G	E	-	-	-	-	-	-	-	-	-	-	-	-	-	-	-	-	-	G	G	E	T	V	R	T	A	S	S	S	K	V	A	D	L	L	E	K	Y	K	G	P	A
gray short-tailed opossum	T	V	S	E	T	V	G	E	-	-	-	-	-	-	-	-	-	-	-	-	-	-	-	-	-	G	G	E	T	V	R	T	A	S	S	S	K	V	A	E	L	L	E	K	Y	K	G	P	A
green anole	T	T	S	E	T	T	S	-	-	-	-	-	-	-	-	-	-	-	-	-	-	-	-	-	-	D	S	E	T	V	K	T	S	T	S	-	K	V	A	E	L	L	E	K	Y	K	T	V	G
marmoset	T	V	S	E	T	L	G	P	-	-	-	-	-	-	-	-	-	-	-	-	-	-	-	-	-	G	G	E	A	V	R	S	A	A	S	T	K	V	A	E	L	L	E	K	Y	K	G	P	A
cow	T	V	S	E	M	L	G	P	-	-	-	-	-	-	-	-	-	-	-	-	-	-	-	-	-	G	N	E	A	V	R	S	A	A	S	T	K	V	A	E	L	L	E	K	Y	K	G	P	S
grey mouse lemur	T	V	S	E	M	L	G	P	-	-	-	-	-	-	-	-	-	-	-	-	-	-	-	-	-	G	G	E	A	V	R	S	S	A	S	A	K	V	A	E	L	L	E	K	Y	K	G	P	G
cape golden mole	T	V	S	E	T	L	G	P	-	-	-	-	-	-	-	-	-	-	-	-	-	-	-	-	-	G	G	E	A	V	R	S	T	A	S	A	K	V	A	E	L	L	E	K	Y	K	G	P	A
pacific walrus	A	V	S	E	M	L	G	S	-	-	-	-	-	-	-	-	-	-	-	-	-	-	-	-	-	G	G	E	A	M	R	S	A	T	S	T	K	V	A	E	L	L	E	K	Y	K	G	P	A
zebra fish	I	V	A	E	I	L	E	K	R	R	S	L	S	R	E	P	F	D	W	N	K	H	K	K	A	D	E	K	D	V	K	H	A	S	T	G	D	L	T	T	I	Q	D	T	K	E	E	P	I
rabbit	T	V	S	E	T	V	G	P	-	-	-	-	-	-	-	-	-	-	-	-	-	-	-	-	-	G	G	E	A	V	R	S	A	A	S	A	K	V	A	E	L	L	E	K	Y	K	G	P	A
philippine tarsier	-	-	-	-	-	-	-	-	-	-	-	-	-	-	-	-	-	-	-	-	-	-	-	-	-	-	-	-	-	-	-	-	-	-	-	-	-	-	-	-	-	-	-	-	-	-	-	-	-
ords kangaroo rat	-	-	-	-	-	-	-	-	-	-	-	-	-	-	-	-	-	-	-	-	-	-	-	-	-	-	-	-	-	-	-	-	-	-	-	-	-	-	-	-	-	-	-	-	-	-	-	-	-
northern white-cheeked gibbon	T	V	S	E	T	L	G	P	-	-	-	-	-	-	-	-	-	-	-	-	-	-	-	-	-	G	G	E	A	V	R	S	A	A	S	T	K	V	A	E	L	L	E	K	Y	K	G	P	A
horse	-	-	-	-	-	-	-	-	-	-	-	-	-	-	-	-	-	-	-	-	-	-	-	-	-	-	-	-	-	-	-	-	-	-	-	-	-	-	-	-	-	-	-	-	-	-	-	-	-
florida manatee	T	V	S	E	T	L	G	P	-	-	-	-	-	-	-	-	-	-	-	-	-	-	-	-	-	G	G	E	A	V	R	S	T	A	S	A	K	V	A	E	L	L	E	K	Y	R	G	P	V
turkey	D	A	E	R	A	-	-	-	-	-	-	-	-	-	A	V	T	H	T	K	A	V	S	S	-	-	F	L	Q	E	E	S	Q	S	A	E	K	K	C	T	K	S	V	Q	Y	K	I	L	E
panda	D	A	G	G	A	-	-	-	-	G	A	P	V	T	V	A	S	H	S	K	A	V	V	S	Q	A	W	R	E	E	A	V	T	P	G	G	A	G	G	G	V	G	S	E	R	R	S	L	E
elephant	-	-	-	-	-	-	-	-	-	-	-	-	-	-	-	-	-	-	-	K	A	L	K	E	G	R	W	Q	-	-	-	-	L	P	T	G	R	A	A	-	-	-	-	E	R	R	S	L	E
Xenopus tropicalis	D	A	N	S	T	-	-	-	-	-	-	-	-	-	-	-	T	V	T	Q	A	K	A	A	S	R	T	I	H	E	E	S	E	D	G	Q	S	V	S	A	E	E	V	A	Y	K	A	V	E
cat	D	A	G	G	A	-	-	-	-	G	A	P	V	T	V	A	S	H	S	K	A	V	V	S	Q	A	W	R	E	E	V	V	A	P	G	G	A	G	S	-	-	-	-	E	R	R	S	L	E
mouse	D	P	G	G	A	-	-	-	-	G	G	A	V	T	S	S	S	H	S	K	A	V	V	S	Q	A	W	R	E	E	V	V	A	P	G	G	A	G	T	-	-	-	-	E	R	R	S	L	E
chicken	D	A	E	R	A	-	-	-	-	-	-	-	-	-	T	V	T	H	T	K	A	V	S	S	-	-	F	L	Q	E	E	S	Q	N	A	E	K	K	C	T	K	S	V	Q	Y	K	I	L	E
flycatcher	D	T	E	R	G	-	-	-	-	-	-	-	-	-	T	V	T	H	T	K	A	V	S	G	-	-	Y	L	Q	E	E	S	Q	N	T	E	K	K	C	T	K	S	V	Q	Y	K	I	L	E
coelacanth	D	L	G	K	P	-	-	-	-	-	-	E	V	G	G	L	N	R	S	Q	V	S	L	K	S	T	I	K	E	E	P	A	S	S	L	S	K	N	V	E	E	A	E	T	K	K	D	E	G
duck	D	T	E	R	A	-	-	-	-	-	-	-	-	-	T	V	T	H	T	K	A	V	S	S	-	-	F	L	Q	E	E	S	Q	N	T	E	K	K	C	T	K	S	V	Q	Y	K	I	L	E
chimpanzee	D	P	G	G	G	-	-	-	-	A	G	A	I	T	V	A	S	H	S	K	T	V	V	S	Q	A	W	R	E	E	V	A	A	P	G	A	V	G	G	-	-	-	-	E	R	R	S	L	E
zebra finch	D	M	E	R	G	-	-	-	-	-	-	-	-	-	T	V	T	H	T	K	A	V	S	G	-	-	Y	L	Q	E	E	S	Q	N	T	E	K	K	C	T	K	S	V	Q	Y	K	I	L	E
dog	D	A	G	A	V	-	-	-	-	G	A	A	V	A	V	A	S	H	S	K	A	V	V	S	Q	A	W	R	E	E	V	V	A	P	G	G	G	S	-	-	-	-	-	E	R	R	S	L	E
rat	D	P	G	G	A	-	-	-	-	G	G	A	I	T	A	S	S	H	S	K	A	V	V	S	Q	A	W	R	E	E	V	V	A	P	G	G	A	G	A	-	-	-	-	E	R	R	S	L	E
guinea pig	D	T	G	G	-	-	-	-	-	-	-	A	V	T	V	S	S	H	S	K	A	M	V	S	Q	T	L	Q	E	E	V	T	A	P	G	A	G	G	C	-	-	-	-	E	R	R	S	L	E
olive baboon	D	S	G	G	G	-	-	-	-	V	G	A	I	T	V	A	N	H	S	K	T	V	L	S	Q	A	W	R	E	E	V	A	A	P	G	G	V	G	G	-	-	-	-	E	R	R	S	L	E
tree shrew	D	P	G	G	A	-	-	-	-	G	G	N	V	T	A	S	S	H	S	K	A	V	V	S	Q	A	W	R	E	E	-	A	A	P	G	S	S	G	G	-	-	-	-	E	R	R	S	L	E
megabat	?	?	?	?	?	-	-	-	-	?	?	?	?	?	?	?	?	?	?	?	?	?	?	?	?	?	?	?	?	?	?	?	?	?	?	?	?	?	?	-	-	-	-	?	?	?	?	?	?
tasmanian devil	D	R	D	Q	D	-	-	-	-	-	K	T	G	G	V	V	T	V	S	K	A	A	V	S	Q	S	W	R	E	E	T	G	T	G	G	G	G	T	G	G	-	-	-	E	R	R	S	L	E
chinese softshell turtle	D	T	E	K	T	-	-	-	-	-	-	-	-	-	T	V	S	H	T	K	A	V	S	S	-	-	F	L	Q	E	E	T	Q	N	A	E	K	K	C	T	K	S	M	Q	Y	K	V	L	E
ferret	D	A	G	G	T	-	-	-	-	G	A	P	V	T	V	T	S	H	S	K	A	V	V	S	Q	A	W	R	E	E	V	V	A	P	S	G	A	G	G	-	-	-	-	E	R	R	S	L	E
gorilla	D	P	G	G	G	-	-	-	-	A	G	A	I	T	V	A	S	H	S	K	A	V	V	S	Q	A	W	Q	E	E	V	A	A	P	G	G	V	G	G	-	-	-	-	E	H	R	S	L	E
human	D	P	G	G	G	-	-	-	-	A	G	A	I	T	V	A	S	H	S	K	A	V	V	S	Q	A	W	R	E	E	V	A	A	P	G	A	V	G	G	-	-	-	-	E	R	R	S	L	E
bushbaby	D	S	G	G	E	-	-	-	-	G	G	A	V	A	V	A	S	H	S	K	A	V	V	S	Q	T	W	R	E	E	V	A	A	P	G	G	A	G	S	-	-	-	-	E	R	R	S	L	E
dolphin	D	A	G	G	M	-	-	-	-	G	A	A	V	T	V	A	S	H	S	K	A	I	L	S	Q	A	W	R	E	E	V	S	A	P	G	G	G	G	S	-	-	-	-	E	H	R	S	L	E
sheep	D	P	G	G	V	-	-	-	-	G	T	A	V	T	V	G	S	H	S	K	T	V	V	S	Q	A	W	K	E	E	V	S	A	P	G	G	G	G	G	S	-	-	-	E	R	R	S	L	E
Vervet-AGM	D	S	G	G	G	-	-	-	-	V	G	A	I	T	V	A	N	H	S	K	T	V	V	S	Q	A	W	R	E	E	V	A	A	P	G	G	V	G	G	-	-	-	-	E	R	R	S	L	E
macaque	D	S	G	G	G	-	-	-	-	V	G	A	I	T	V	A	N	H	S	K	T	V	V	S	Q	A	W	R	E	E	V	A	A	P	G	G	V	G	G	-	-	-	-	E	R	R	S	L	E
hedgehog	D	S	A	A	P	-	-	-	-	G	A	A	V	T	A	T	S	H	-	K	A	A	V	A	Q	T	W	R	E	E	V	K	P	G	G	G	S	-	-	-	-	-	-	E	R	R	S	L	E
hyrax	D	A	G	G	T	-	-	-	-	-	-	-	V	T	V	A	S	H	S	K	A	V	V	S	Q	A	W	K	E	E	V	T	A	P	G	A	A	A	G	-	-	-	-	E	H	R	S	L	E
wallaby	D	T	G	T	G	-	-	-	-	T	G	T	I	T	V	-	-	-	S	K	A	A	V	S	Q	S	W	R	E	E	T	?	?	?	?	?	?	?	?	-	-	-	-	?	?	?	?	?	?
gray short-tailed opossum	D	R	D	R	D	Q	D	R	T	G	G	L	V	T	V	S	S	H	S	K	A	A	V	T	Q	A	W	R	E	E	T	G	T	G	S	G	G	K	G	G	-	-	-	E	R	R	S	L	E
green anole	D	S	D	R	T	-	-	-	-	-	-	-	-	-	T	V	S	Q	T	K	A	M	S	A	-	-	F	L	Q	E	E	S	Q	G	T	E	K	R	S	T	K	S	V	Q	Y	K	I	L	E
marmoset	D	P	G	G	G	-	-	-	-	A	G	A	I	T	I	A	S	H	S	K	A	V	V	S	Q	A	W	R	E	E	V	A	A	P	G	G	V	G	G	-	-	-	-	E	R	R	S	L	E
cow	D	P	G	G	V	-	-	-	-	G	T	A	V	T	A	A	S	H	S	K	A	V	V	S	Q	A	W	R	E	E	V	S	A	P	G	G	G	S	G	S	-	-	-	E	R	R	S	L	E
grey mouse lemur	D	P	S	G	A	-	-	-	-	G	G	A	V	T	V	S	S	H	S	K	A	V	V	S	Q	A	W	R	E	E	V	P	A	T	G	G	V	G	G	-	-	-	-	E	R	R	S	L	E
cape golden mole	D	P	G	G	G	-	-	-	-	-	-	A	V	T	V	A	S	H	S	K	A	V	V	S	Q	A	W	K	E	E	V	A	A	P	S	G	T	G	G	-	-	-	-	E	R	R	S	L	E
pacific walrus	D	A	G	G	A	-	-	-	-	G	A	P	V	T	V	A	S	H	S	K	A	V	V	S	Q	A	W	R	E	E	A	V	V	P	G	G	A	G	S	-	-	-	-	E	R	R	S	L	E
zebra fish	E	K	E	K	P	D	N	P	K	P	E	E	N	K	V	T	Q	P	T	V	P	S	A	S	Q	Q	I	T	S	S	L	N	M	N	-	-	-	-	-	-	-	-	-	D	P	A	S	R	L
rabbit	D	A	G	G	-	-	-	-	-	-	-	A	V	T	V	A	S	H	S	K	A	V	V	S	Q	A	W	R	E	E	V	A	-	-	-	-	-	G	G	-	-	-	-	E	R	R	S	L	E
philippine tarsier	-	-	-	-	-	-	-	-	-	-	-	-	-	-	-	-	-	-	-	-	-	-	-	-	-	-	-	-	-	-	-	-	-	-	-	-	-	-	-	-	-	-	-	-	-	-	-	-	-
ords kangaroo rat	-	-	-	-	-	-	-	-	-	-	-	-	-	-	-	-	-	-	-	-	-	-	-	-	-	-	-	-	-	-	-	-	-	-	-	-	-	-	-	-	-	-	-	-	-	-	-	-	-
northern white-cheeked gibbon	D	P	G	G	G	-	-	-	-	A	G	A	I	T	V	A	S	H	S	K	A	V	V	S	Q	A	W	R	E	E	V	A	A	P	G	G	V	G	G	-	-	-	-	E	R	R	S	L	E
horse	-	-	-	-	-	-	-	-	-	-	-	-	T	T	L	G	S	H	S	K	A	V	V	S	Q	A	W	R	E	E	V	A	A	P	G	G	A	G	G	-	-	-	-	E	R	R	S	L	E
florida manatee	D	G	G	G	-	-	-	-	-	-	-	A	V	N	V	S	S	H	S	K	A	V	V	S	Q	-	-	K	E	E	V	A	A	L	G	G	A	A	G	-	-	-	-	E	R	R	S	L	E
turkey	R	V	L	E	S	K	D	P	C	S	T	Y	K	M	H	G	E	T	D	R	-	A	F	G	M	A	S	-	S	S	P	Q	L	I	D	A	L	S	K	D	P	L	A	H	L	G	A	K	V
panda	C	L	L	D	L	R	D	S	F	A	Q	-	R	L	H	Q	E	S	E	R	-	Q	P	G	A	A	T	L	T	A	T	Q	L	L	D	T	L	G	R	S	-	-	-	-	-	-	-	G	T
elephant	C	L	L	R	L	S	D	-	F	A	Q	-	R	L	P	Q	E	G	G	S	G	T	R	G	A	A	T	L	T	A	S	Q	L	L	D	T	L	G	-	-	-	-	-	-	-	-	-	G	A
Xenopus tropicalis	T	V	-	D	T	K	G	S	M	S	H	-	-	V	Q	Q	E	S	Q	Y	-	-	-	-	-	R	S	V	A	S	S	H	L	E	S	L	L	G	K	H	Q	T	T	L	S	M	S	K	V
cat	C	L	L	D	L	R	D	S	F	A	Q	-	R	L	H	Q	E	A	E	R	-	Q	P	G	A	A	T	L	T	A	T	Q	L	L	D	T	L	G	R	S	-	-	-	-	-	-	-	S	T
mouse	C	L	L	D	L	R	D	S	F	A	Q	-	Q	L	H	Q	E	A	E	R	-	H	P	G	A	A	S	L	T	A	A	Q	L	L	D	T	L	G	-	-	-	-	-	-	-	-	-	G	T
chicken	R	V	L	E	S	K	D	S	C	S	T	Y	K	M	H	G	E	T	D	R	-	T	F	G	M	S	S	-	S	T	P	Q	L	I	D	A	L	S	K	D	P	L	A	H	L	G	T	K	V
flycatcher	R	V	L	D	S	K	D	S	C	S	T	Y	K	M	H	G	E	L	D	R	-	A	F	G	I	A	S	-	S	T	P	Q	L	G	D	A	L	S	K	D	P	L	A	H	L	G	T	K	V
coelacanth	R	S	S	F	L	M	A	A	L	S	R	A	S	T	S	Q	K	E	I	S	-	K	P	E	A	V	S	A	T	I	S	Q	A	P	Q	A	L	N	K	G	-	-	-	-	-	-	-	A	S
duck	R	V	L	D	A	K	D	S	C	S	T	Y	K	M	H	G	E	A	D	R	-	S	F	G	M	A	S	-	S	T	P	Q	L	V	D	T	L	N	K	D	P	L	A	H	I	S	S	K	V
chimpanzee	C	L	L	D	L	R	D	S	F	A	Q	-	Q	L	H	Q	E	A	E	R	-	Q	P	G	A	A	S	L	T	A	A	Q	L	L	D	T	L	G	R	S	-	-	-	-	-	-	-	G	S
zebra finch	R	V	L	D	S	K	D	S	C	S	T	Y	K	M	H	G	E	L	D	R	-	A	F	G	M	A	S	-	S	T	P	Q	L	G	D	T	L	S	K	D	P	L	A	H	L	G	T	K	V
dog	C	L	L	D	L	R	D	S	F	A	Q	-	R	L	H	Q	E	A	E	R	-	Q	P	G	A	A	T	L	T	A	T	Q	L	L	D	T	L	G	R	G	-	-	-	-	-	-	-	G	T
rat	C	L	L	D	L	R	D	S	F	A	Q	-	Q	L	H	Q	E	A	E	R	-	H	P	G	A	A	S	L	T	A	A	Q	L	L	D	T	L	G	-	-	-	-	-	-	-	-	-	G	T
guinea pig	C	L	L	D	L	R	D	S	F	A	Q	-	Q	L	H	Q	E	A	E	R	-	Q	P	G	A	A	S	L	T	A	A	Q	L	L	D	T	L	G	R	S	-	-	-	-	-	-	-	G	A
olive baboon	C	L	L	D	L	R	D	S	F	A	Q	-	Q	L	H	Q	E	A	E	R	-	Q	P	G	A	A	S	L	T	A	A	Q	L	L	D	T	L	G	R	S	-	-	-	-	-	-	-	G	S
tree shrew	C	L	L	D	L	R	D	S	F	A	Q	-	R	L	H	Q	E	A	E	R	-	Q	P	G	A	A	T	L	T	A	V	Q	L	L	D	T	L	G	R	S	-	-	-	-	-	-	-	G	A
megabat	?	?	?	?	?	?	?	?	?	?	?	-	?	?	?	?	?	?	?	?	?	?	?	?	?	?	?	?	?	?	?	?	?	?	?	?	?	?	?	?	-	-	-	-	-	-	-	?	?
tasmanian devil	C	L	L	D	L	R	D	S	F	A	S	-	R	L	H	E	E	A	E	R	-	Q	P	G	A	A	T	L	S	A	A	Q	L	L	D	T	L	G	R	-	-	-	-	-	-	-	-	G	T
chinese softshell turtle	R	V	L	D	S	K	Q	S	F	S	S	Y	K	I	H	T	E	S	E	K	-	Q	F	G	M	F	P	-	S	S	T	Q	L	L	D	T	L	S	K	D	P	I	T	N	I	N	S	K	M
ferret	C	L	L	D	L	R	D	S	F	A	Q	-	R	L	H	Q	E	A	E	R	-	Q	P	G	A	A	T	L	T	A	A	Q	L	L	D	T	L	G	R	S	-	-	-	-	-	-	-	G	A
gorilla	C	L	L	D	L	R	D	S	F	A	Q	-	Q	L	H	Q	E	A	E	R	-	Q	P	G	A	V	S	L	T	A	A	Q	L	L	D	T	L	G	R	S	-	-	-	-	-	-	-	G	S
human	C	L	L	D	L	R	D	S	F	A	Q	-	Q	L	H	Q	E	A	E	R	-	Q	P	G	A	A	S	L	T	A	A	Q	L	L	D	T	L	G	R	S	-	-	-	-	-	-	-	G	S
bushbaby	C	L	L	D	L	R	D	S	F	T	Q	-	R	L	H	Q	E	A	E	R	-	Q	P	G	V	A	S	F	T	A	A	Q	L	L	D	T	L	G	R	G	-	-	-	-	-	-	-	G	T
dolphin	C	L	L	D	L	R	D	S	F	T	Q	-	Q	L	H	Q	E	A	K	R	-	Q	P	G	A	A	A	L	T	A	T	Q	L	L	D	T	L	G	G	S	S	G	-	-	-	-	-	G	T
sheep	C	L	L	D	L	R	E	S	F	A	Q	-	Q	L	H	Q	E	A	E	R	-	Q	P	G	A	A	T	V	A	A	T	Q	L	L	D	T	L	G	R	G	S	S	-	-	-	-	-	G	T
Vervet-AGM	C	L	L	D	L	R	D	S	F	A	Q	-	Q	L	H	Q	E	A	E	Q	-	Q	P	G	A	A	S	L	T	A	A	Q	L	L	D	T	L	G	R	S	-	-	-	-	-	-	-	G	S
macaque	C	L	L	D	L	R	D	S	F	A	Q	-	Q	L	H	Q	E	A	E	R	-	Q	P	G	A	A	S	L	T	A	A	Q	L	L	D	T	L	G	R	S	-	-	-	-	-	-	-	G	S
hedgehog	C	L	L	D	L	R	D	S	F	A	Q	-	R	L	H	Q	E	A	E	R	-	Q	P	G	A	A	A	L	T	A	T	Q	L	L	D	T	L	G	R	S	-	-	-	-	-	-	-	G	A
hyrax	C	L	L	D	L	R	D	S	F	T	Q	-	Q	L	H	Q	E	A	E	R	-	Q	P	G	A	A	T	L	T	A	S	Q	L	L	D	T	L	G	R	G	-	-	-	-	-	-	-	G	T
wallaby	?	?	?	?	?	?	?	?	?	?	?	?	?	?	?	?	?	?	?	?	?	?	?	?	?	?	?	?	?	?	?	?	?	?	?	?	?	?	?	?	?	?	?	?	?	?	?	?	?
gray short-tailed opossum	C	L	L	D	L	R	D	S	F	A	N	-	R	L	H	E	E	S	E	R	-	Q	P	G	A	A	T	L	S	A	A	Q	L	L	D	T	L	G	R	-	-	-	-	-	-	-	-	G	T
green anole	S	V	V	E	A	K	D	S	F	P	N	Y	K	L	L	L	D	S	E	G	-	Q	F	G	G	L	P	-	S	A	G	Q	L	T	E	G	L	G	K	D	P	A	S	Q	V	S	S	Q	M
marmoset	C	L	L	D	L	R	D	S	F	A	Q	-	Q	L	N	Q	E	A	E	R	-	Q	P	G	A	A	S	L	T	A	A	Q	L	L	D	T	L	G	R	S	-	-	-	-	-	-	-	G	S
cow	C	L	L	D	L	R	E	S	F	A	Q	-	Q	L	H	Q	E	A	E	R	-	Q	P	G	A	A	T	L	A	S	T	Q	L	L	D	T	L	G	R	G	S	S	-	-	-	-	-	G	T
grey mouse lemur	C	L	L	D	L	R	D	S	F	A	Q	-	R	L	H	Q	E	A	E	R	-	Q	P	G	A	A	T	L	T	A	A	Q	L	L	D	T	L	G	R	G	-	-	-	-	-	-	-	G	T
cape golden mole	C	L	L	D	L	R	D	S	F	A	Q	-	R	L	N	Q	E	A	E	R	-	Q	P	G	A	A	T	L	T	A	T	Q	L	L	D	T	L	G	R	S	-	-	-	-	-	-	-	G	A
pacific walrus	C	L	L	D	L	R	D	S	F	A	Q	-	R	L	H	Q	E	A	E	R	-	Q	P	G	A	A	T	L	T	A	T	Q	L	L	D	T	L	G	R	S	-	-	-	-	-	-	-	G	T
zebra fish	Y	F	K	D	Q	Q	E	K	R	K	T	S	K	L	E	L	D	L	G	T	-	K	S	Q	E	A	A	I	K	K	P	E	T	L	D	T	A	-	-	-	-	-	-	-	-	-	-	-	-
rabbit	C	L	L	D	L	R	D	S	F	A	Q	-	R	L	H	Q	E	S	E	R	-	Q	P	G	S	A	A	V	T	A	T	Q	L	L	D	T	L	G	R	G	-	-	-	-	-	-	-	G	A
philippine tarsier	-	-	-	-	-	-	-	-	-	-	-	-	-	-	-	-	-	-	-	-	-	-	-	-	-	-	-	-	-	-	-	-	-	-	-	-	-	-	-	-	-	-	-	-	-	-	-	-	-
ords kangaroo rat	-	-	-	-	-	-	-	-	-	-	-	-	-	-	-	-	-	-	-	-	-	-	-	-	-	-	-	-	-	-	-	-	-	-	-	-	-	-	-	-	-	-	-	-	-	-	-	-	-
northern white-cheeked gibbon	C	L	L	D	L	R	D	S	F	A	Q	-	Q	L	H	Q	E	A	E	R	-	Q	P	G	A	A	S	L	T	A	A	Q	L	L	D	T	L	G	R	S	-	-	-	-	-	-	-	G	S
horse	C	L	L	D	L	R	D	S	F	A	Q	-	R	L	H	Q	E	A	E	R	-	Q	P	G	A	A	T	L	T	A	T	Q	L	L	D	T	L	G	R	S	-	-	-	-	-	-	-	G	A
florida manatee	C	L	L	D	L	R	D	S	F	A	Q	-	R	L	H	Q	E	A	E	R	-	E	P	G	A	A	G	L	T	A	S	Q	L	L	D	T	L	G	R	G	-	-	-	-	-	-	-	D	A
turkey	K	L	S	S	R	F	Y	P	I	E	N	K	P	A	L	P	E	K	E	-	-	-	-	-	-	-	-	-	-	-	-	-	-	-	-	-	-	-	-	-	-	-	-	S	L	I	F	V	G
panda	R	L	P	S	R	F	L	S	A	Q	G	R	S	A	S	P	Q	G	R	V	S	P	-	P	-	-	-	-	-	-	-	-	-	-	L	E	G	P	G	P	R	Q	A	P	H	P	E	P	K
elephant	R	L	P	S	R	F	L	P	-	Q	G	R	G	D	L	P	A	K	G	G	T	A	P	P	-	-	-	-	-	-	-	-	-	-	L	E	G	P	G	I	H	Q	V	Q	H	S	E	L	K
Xenopus tropicalis	Q	M	T	S	S	I	Q	T	I	G	N	I	S	A	A	P	S	E	S	G	P	T	V	P	E	L	-	-	-	-	-	-	-	-	S	E	V	H	K	Q	S	S	I	S	H	M	Q	Q	E
cat	R	L	P	S	R	Y	L	S	A	Q	G	R	S	S	S	P	Q	G	R	D	S	P	-	P	-	-	-	-	-	-	-	-	-	-	L	E	G	-	G	A	R	Q	A	P	H	A	E	P	K
mouse	R	L	P	S	R	F	L	S	A	Q	G	R	S	L	S	P	Q	G	R	D	S	P	-	P	-	-	-	-	-	-	-	-	-	-	P	E	G	L	G	T	H	Q	L	P	Y	S	E	P	K
chicken	K	L	S	S	R	F	Y	P	M	E	N	K	P	A	L	P	E	K	E	-	-	-	-	-	-	-	-	-	-	-	-	-	-	-	-	-	-	-	-	-	-	-	-	S	L	I	F	V	G
flycatcher	K	L	S	S	R	F	Y	P	I	E	N	K	P	P	L	P	E	K	E	-	-	-	-	-	-	-	-	-	-	-	-	-	-	-	-	-	-	-	-	-	-	-	-	S	L	I	F	V	G
coelacanth	N	V	V	S	K	S	E	K	T	T	T	E	P	K	S	D	E	L	K	L	G	R	K	V	-	-	-	-	-	-	-	-	-	-	S	E	A	D	G	K	K	-	-	T	T	V	E	S	S
duck	K	L	S	S	R	F	Y	P	I	E	N	K	P	T	L	P	E	K	E	-	-	-	-	-	-	-	-	-	-	-	-	-	-	-	-	-	-	-	-	-	-	-	-	S	L	I	F	V	G
chimpanzee	R	L	P	S	R	F	L	S	A	Q	G	H	S	T	S	P	Q	?	-	-	-	-	-	-	-	-	-	-	-	-	-	-	-	-	-	-	-	-	-	-	-	-	-	-	-	-	-	-	-
zebra finch	K	L	S	S	R	F	Y	P	I	E	N	K	P	P	I	P	E	K	E	-	-	-	-	-	-	-	-	-	-	-	-	-	-	-	-	-	-	-	-	-	-	-	-	S	L	I	F	V	G
dog	R	L	P	S	R	F	L	S	A	Q	G	R	P	G	S	P	Q	G	R	D	S	P	-	P	-	-	-	-	-	-	-	-	-	-	P	E	G	P	R	Q	A	-	-	P	H	P	E	P	K
rat	R	L	P	S	R	F	L	S	A	Q	G	R	S	L	S	P	Q	G	R	D	S	P	-	P	-	-	-	-	-	-	-	-	-	-	P	E	G	L	G	T	H	Q	L	P	Y	S	E	P	K
guinea pig	R	L	P	S	R	F	L	S	A	Q	G	S	S	T	S	P	Q	G	W	D	S	P	-	P	-	-	-	-	-	-	-	-	-	-	P	D	G	P	G	A	H	Q	V	P	H	S	E	P	K
olive baboon	R	L	P	S	R	F	L	S	A	Q	G	R	A	T	S	P	E	G	L	D	S	P	L	P	-	-	-	-	-	-	-	-	-	-	L	E	G	P	G	A	H	Q	V	L	H	N	E	P	K
tree shrew	R	L	P	S	R	F	L	S	S	Q	G	R	S	T	S	P	Q	G	Q	D	S	P	-	P	-	-	-	-	-	-	-	-	-	-	P	E	R	P	G	T	H	Q	I	S	H	S	E	P	K
megabat	?	?	?	?	?	?	?	?	?	?	?	?	?	?	?	?	?	?	?	?	?	?	?	?	-	-	-	-	-	-	-	-	-	-	?	?	?	?	?	?	?	?	?	?	?	?	?	?	?
tasmanian devil	R	L	P	S	R	F	L	T	S	D	G	R	A	A	L	T	Q	G	R	A	S	P	P	P	E	R	K	G	S	P	T	-	-	-	P	A	Y	P	E	R	K	G	S	P	V	L	E	R	R
chinese softshell turtle	K	L	S	S	P	L	P	D	I	C	G	G	H	S	G	A	F	S	A	G	-	-	-	-	-	-	-	-	-	-	-	-	-	-	E	E	G	K	T	D	I	Q	K	R	H	T	G	T	R
ferret	R	L	P	S	R	F	L	S	A	Q	G	R	S	A	S	P	Q	G	R	V	S	P	-	P	-	-	-	-	-	-	-	-	-	-	L	E	G	Y	G	P	R	Q	A	P	H	P	E	P	R
gorilla	R	L	P	S	R	F	L	S	A	Q	G	H	S	T	S	P	Q	G	L	D	S	P	L	P	-	-	-	-	-	-	-	-	-	-	L	E	G	P	G	A	H	Q	V	L	H	N	E	S	K
human	R	L	P	S	R	F	L	S	A	Q	S	H	S	T	S	P	Q	G	L	D	S	P	L	P	-	-	-	-	-	-	-	-	-	-	L	E	G	S	G	A	H	Q	V	L	H	N	E	S	K
bushbaby	R	L	P	S	R	L	L	S	A	Q	S	A	S	T	S	V	Q	G	P	D	K	L	L	T	-	-	-	-	-	-	-	-	-	-	L	E	G	S	R	A	Q	Q	V	P	H	S	E	P	K
dolphin	R	L	P	S	C	F	L	S	T	Q	G	R	S	T	S	P	Q	G	R	D	S	P	-	P	-	-	-	-	-	-	-	-	-	-	P	E	G	P	G	A	H	Q	P	P	H	S	E	P	K
sheep	R	L	P	S	R	F	L	S	T	Q	D	H	S	T	P	P	Q	G	R	D	S	P	-	P	-	-	-	-	-	-	-	-	-	-	P	E	G	P	G	G	Y	Q	S	-	-	-	E	P	K
Vervet-AGM	R	L	P	S	R	F	L	S	A	Q	G	R	A	T	S	P	E	G	L	D	S	P	L	P	-	-	-	-	-	-	-	-	-	-	L	E	G	P	G	A	H	Q	V	L	H	N	E	P	K
macaque	R	L	P	S	R	F	L	S	A	Q	G	R	A	T	S	P	E	G	L	D	S	P	L	P	-	-	-	-	-	-	-	-	-	-	L	E	G	P	G	A	H	Q	V	L	H	N	E	P	K
hedgehog	R	L	P	S	R	F	L	S	T	Q	G	R	S	T	S	P	Q	G	R	D	S	P	P	P	-	-	-	-	-	-	-	-	-	-	L	E	R	P	G	G	Q	Q	A	S	R	T	E	P	K
hyrax	R	L	P	S	R	L	L	S	S	Q	G	R	A	T	S	P	Q	E	R	N	S	P	-	P	-	-	-	-	-	-	-	-	-	-	P	E	R	P	G	A	Y	H	V	F	P	S	E	P	K
wallaby	?	?	?	?	?	?	?	?	?	?	?	?	?	?	?	?	?	?	?	?	?	?	?	?	-	-	-	-	-	-	-	-	-	-	?	?	?	?	?	?	?	?	?	?	?	?	?	?	?
gray short-tailed opossum	R	L	P	S	R	F	L	A	S	D	G	R	A	A	L	P	Q	G	K	A	S	P	P	P	E	R	K	G	S	P	T	P	V	Y	P	E	R	K	G	S	P	V	P	P	V	P	E	R	K
green anole	K	L	S	S	R	F	Y	P	M	D	K	K	P	S	P	S	E	K	E	-	-	-	-	-	-	-	-	-	-	-	-	-	-	-	-	-	-	-	-	-	-	-	-	S	L	I	F	V	G
marmoset	H	L	P	S	R	F	L	S	A	Q	G	R	S	T	S	P	Q	G	L	D	S	P	L	P	-	-	-	-	-	-	-	-	-	-	L	E	G	P	G	E	R	Q	V	P	H	S	E	P	K
cow	R	L	P	S	R	F	L	S	T	Q	G	H	S	T	S	P	Q	G	R	D	S	P	-	P	-	-	-	-	-	-	-	-	-	-	P	E	G	P	G	G	-	-	-	Q	Q	S	E	P	K
grey mouse lemur	R	L	P	S	R	L	L	S	A	Q	G	R	S	T	S	P	Q	G	P	D	K	P	L	M	-	-	-	-	-	-	-	-	-	-	L	E	G	P	G	A	Q	H	V	P	L	S	E	P	K
cape golden mole	R	L	P	S	R	F	L	S	A	Q	G	R	T	V	S	P	Q	G	R	D	S	P	-	P	-	-	-	-	-	-	-	-	-	-	P	E	V	S	G	A	H	Q	M	P	H	S	E	P	K
pacific walrus	R	L	P	S	R	F	L	S	A	Q	G	R	S	A	S	P	Q	G	R	V	S	P	-	P	-	-	-	-	-	-	-	-	-	-	L	E	G	P	G	P	R	Q	A	P	H	P	E	P	K
zebra fish	K	V	P	D	V	L	L	T	S	E	Q	S	T	V	K	A	Q	E	P	T	V	S	-	-	-	-	-	-	-	-	-	-	-	-	Q	T	D	P	V	P	H	R	-	P	V	I	E	T	K
rabbit	R	L	P	S	R	F	L	S	A	H	G	R	S	T	S	P	Q	G	R	G	S	P	-	P	-	-	-	-	-	-	-	-	-	-	P	E	G	P	G	A	H	Q	A	P	H	P	E	Q	K
philippine tarsier	-	-	-	-	-	-	-	-	-	-	-	-	-	-	-	-	-	-	-	-	-	-	-	-	-	-	-	-	-	-	-	-	-	-	-	-	-	-	-	-	-	-	-	-	-	-	-	-	-
ords kangaroo rat	-	-	-	-	-	-	-	-	-	-	-	-	-	-	-	-	-	-	-	-	-	-	-	-	-	-	-	-	-	-	-	-	-	-	-	-	-	-	-	-	-	-	-	-	-	-	-	-	-
northern white-cheeked gibbon	R	L	P	S	R	F	L	S	A	Q	G	H	S	T	S	P	Q	G	L	D	S	P	L	P	-	-	-	-	-	-	-	-	-	-	L	E	G	P	G	A	H	Q	V	L	H	N	E	P	K
horse	R	L	P	S	R	I	L	S	A	Q	G	R	S	T	S	P	Q	G	R	E	S	P	-	P	-	-	-	-	-	-	-	-	-	-	P	E	G	P	R	V	H	Q	V	P	H	S	E	P	K
florida manatee	R	V	P	S	R	F	P	S	A	Q	G	Q	A	T	S	P	Q	G	R	N	S	P	-	P	-	-	-	-	-	-	-	-	-	-	P	E	G	P	G	I	H	Q	V	L	H	S	E	P	K
turkey	T	-	-	-	-	Q	K	L	A	L	P	E	K	K	-	-	-	-	-	-	E	R	V	T	F	K	D	D	A	E	K	L	V	S	A	E	L	K	K	-	-	-	-	-	-	-	-	-	-
panda	S	-	-	-	-	P	T	S	A	Y	P	E	P	K	-	-	G	-	-	-	-	-	-	-	-	-	-	-	-	-	-	-	-	-	-	-	-	-	-	-	-	-	-	-	-	-	-	-	-
elephant	S	-	-	-	-	P	T	S	A	H	P	E	C	K	-	-	G	N	P	T	P	G	L	P	T	R	R	G	S	P	T	L	G	F	S	E	Q	K	G	-	-	-	-	-	-	-	-	-	-
Xenopus tropicalis	H	Y	K	S	V	V	T	S	K	L	E	G	L	L	-	-	N	R	D	Q	Q	V	M	S	M	S	K	V	E	Q	T	S	S	T	I	Q	T	I	G	N	I	-	-	-	-	-	-	-	-
cat	S	-	-	-	-	P	T	S	A	Y	P	E	P	K	-	-	G	-	-	-	-	-	-	-	-	-	-	-	S	P	T	S	A	Y	P	E	R	R	G	-	-	-	-	-	-	-	-	-	-
mouse	N	-	-	-	-	P	T	P	A	Y	P	E	R	K	-	-	G	S	P	T	P	A	Y	P	E	R	K	G	S	P	T	P	A	Y	P	E	R	K	G	S	P	T	P	A	Y	P	E	R	K
chicken	T	-	-	-	-	Q	K	L	A	L	P	E	K	K	-	-	-	-	-	-	E	R	V	T	F	K	E	D	A	E	K	L	V	S	A	E	L	K	K	-	-	-	-	-	-	-	-	-	-
flycatcher	T	-	-	-	-	Q	K	L	A	L	P	E	K	K	-	-	-	-	-	-	D	R	V	T	F	R	E	D	S	P	K	L	V	N	T	E	M	K	K	-	-	-	-	-	-	-	-	-	-
coelacanth	K	-	-	-	-	E	A	S	A	P	G	K	K	E	-	-	S	L	P	T	P	P	T	P	Q	P	-	T	K	P	N	I	T	V	T	A	Q	V	I	-	-	-	-	-	-	-	-	-	-
duck	T	-	-	-	-	Q	K	L	T	L	P	E	K	K	-	-	-	-	-	-	E	R	V	T	F	K	E	D	T	Q	K	L	V	S	T	E	L	K	K	-	-	-	-	-	-	-	-	-	-
chimpanzee	-	-	-	-	-	-	-	-	-	-	-	-	-	-	-	-	-	-	-	-	-	-	-	-	-	-	-	-	-	-	-	-	-	-	-	-	-	-	-	-	-	-	-	-	-	-	-	-	-
zebra finch	T	-	-	-	-	Q	K	L	A	L	P	E	K	K	-	-	-	-	-	D	-	R	V	T	F	R	E	D	S	P	K	L	V	N	T	E	M	K	K	-	-	-	-	-	-	-	-	-	-
dog	S	-	-	-	-	P	A	S	A	Y	P	E	R	K	-	-	G	-	-	-	-	-	-	-	-	-	-	-	-	-	-	-	-	-	-	-	-	-	-	-	-	-	-	-	-	-	-	-	-
rat	S	-	-	-	-	P	T	P	A	Y	P	E	R	K	-	-	G	S	P	T	P	A	Y	P	E	R	K	G	S	P	T	P	A	Y	P	E	R	K	G	S	P	T	P	A	Y	P	E	R	K
guinea pig	S	-	-	-	-	P	T	L	A	Y	P	E	R	K	-	-	G	S	P	T	P	G	F	P	N	R	R	G	S	P	T	T	G	F	V	E	Q	K	G	-	-	-	-	-	-	-	-	-	-
olive baboon	S	-	-	-	-	P	T	S	A	Y	P	E	R	K	-	-	G	S	P	T	P	G	F	S	T	R	R	G	S	P	T	T	G	F	I	E	Q	K	G	-	-	-	-	-	-	-	-	-	-
tree shrew	S	-	-	-	-	P	T	S	A	Y	P	E	R	K	-	-	E	S	P	T	P	G	F	P	T	R	R	G	S	P	T	A	G	L	M	E	Q	K	G	-	-	-	-	-	-	-	-	-	-
megabat	?	-	-	-	-	?	?	?	?	?	?	?	?	?	-	-	?	?	?	?	H	G	F	P	A	C	R	G	S	P	T	A	G	F	T	E	R	K	G	-	-	-	-	-	-	-	-	-	-
tasmanian devil	S	-	-	-	-	P	T	P	A	Y	P	E	R	K	K	R	G	S	P	T	S	A	Y	P	E	R	K	G	S	P	V	P	P	L	P	E	R	K	G	-	-	-	-	-	-	-	-	-	-
chinese softshell turtle	S	Q	A	K	I	S	T	T	S	I	P	E	-	-	-	-	-	-	-	-	-	-	-	-	-	-	-	-	-	-	-	-	-	-	-	-	-	-	-	-	-	-	-	-	-	-	-	-	-
ferret	S	-	-	-	-	P	T	S	A	Y	P	E	P	K	-	-	G	S	P	T	S	A	Y	P	E	R	R	G	S	P	V	P	P	V	P	E	R	R	G	S	P	V	P	A	V	P	E	R	R
gorilla	S	-	-	-	-	P	T	S	A	Y	P	E	R	K	-	-	G	S	P	T	P	G	F	S	T	R	R	G	S	P	T	T	G	F	I	E	Q	K	G	-	-	-	-	-	-	-	-	-	-
human	S	-	-	-	-	P	T	S	A	Y	P	E	R	K	-	-	G	S	P	T	P	G	F	S	T	R	R	G	S	P	T	T	G	F	I	E	Q	K	G	-	-	-	-	-	-	-	-	-	-
bushbaby	S	-	-	-	-	P	T	V	A	Y	P	E	R	K	-	-	G	S	P	T	P	G	F	S	I	R	R	S	S	P	T	T	G	F	I	E	Q	K	G	-	-	-	-	-	-	-	-	-	-
dolphin	I	-	-	-	-	P	T	S	A	Y	P	E	Q	K	-	-	G	S	P	T	A	G	F	P	S	C	R	D	R	P	T	T	G	F	T	E	Q	K	G	-	-	-	-	-	-	-	-	-	-
sheep	S	-	-	-	-	P	T	S	A	Y	P	E	L	K	-	-	G	S	P	T	P	G	F	P	T	R	R	G	S	P	T	A	G	F	T	E	Q	K	G	-	-	-	-	-	-	-	-	-	-
Vervet-AGM	S	-	-	-	-	P	T	S	A	Y	P	E	R	K	-	-	G	S	P	T	P	G	F	S	T	R	R	G	S	P	T	T	G	F	I	E	Q	K	G	-	-	-	-	-	-	-	-	-	-
macaque	S	-	-	-	-	P	T	S	A	Y	P	E	R	K	-	-	G	S	P	T	P	G	F	S	T	R	R	G	S	P	T	T	G	F	I	E	Q	K	G	-	-	-	-	-	-	-	-	-	-
hedgehog	N	-	-	-	-	P	T	S	A	F	P	E	R	K	-	-	E	S	P	T	Q	-	-	-	-	-	R	G	S	P	T	A	G	F	S	E	R	R	G	-	-	-	-	-	-	-	-	-	-
hyrax	T	-	-	-	-	P	T	L	A	Y	P	D	G	K	-	-	G	S	P	T	P	G	F	H	G	R	K	G	S	P	T	P	G	F	T	E	H	K	G	-	-	-	-	-	-	-	-	-	-
wallaby	?	-	-	-	-	?	?	?	?	?	-	-	-	-	-	-	-	-	-	-	-	?	?	?	?	?	?	?	?	?	?	?	?	?	?	?	?	?	G	-	-	-	-	-	-	-	-	-	-
gray short-tailed opossum	S	-	-	-	-	P	I	L	A	Y	P	E	R	K	-	-	G	S	P	V	P	P	V	P	E	R	K	G	S	P	T	T	A	Y	P	E	R	K	G	S	P	V	P	P	I	P	E	R	K
green anole	T	-	-	-	-	Q	T	L	A	A	P	E	R	K	-	-	E	K	P	-	-	-	-	P	F	P	G	D	V	H	G	P	P	E	T	E	L	R	-	-	-	-	-	-	-	-	-	-	-
marmoset	S	-	-	-	-	P	T	S	A	Y	P	E	R	K	-	-	G	S	P	T	P	G	F	P	T	R	R	G	S	P	T	T	G	F	I	E	Q	K	G	-	-	-	-	-	-	-	-	-	-
cow	S	-	-	-	-	P	T	L	A	Y	P	E	R	K	-	-	G	S	P	T	P	G	F	P	T	R	R	G	S	P	T	A	G	F	T	E	Q	K	G	-	-	-	-	-	-	-	-	-	-
grey mouse lemur	S	-	-	-	-	P	T	S	A	Y	P	E	R	K	-	-	G	S	P	T	P	G	F	S	T	R	R	S	S	P	T	A	G	F	-	E	Q	K	G	-	-	-	-	-	-	-	-	-	-
cape golden mole	S	-	-	-	-	P	T	P	G	F	P	A	R	R	-	-	G	S	P	T	P	A	F	N	E	Q	R	G	N	P	T	S	V	Y	P	E	H	K	G	S	P	T	S	A	Y	P	E	R	K
pacific walrus	S	-	-	-	-	P	T	A	A	Y	P	E	R	R	-	-	G	S	P	V	P	A	V	P	E	R	R	G	S	P	V	P	A	V	P	E	R	R	G	-	-	-	-	-	-	-	-	-	-
zebra fish	K	-	-	-	-	P	S	E	V	S	V	D	R	P	-	-	-	-	-	-	-	Y	T	T	N	K	T	L	T	E	S	I	A	D	A	P	K	K	E	P	V	K	E	P	T	K	S	L	K
rabbit	S	-	-	-	-	P	T	A	A	Y	P	E	R	K	-	-	G	-	-	-	-	-	-	-	-	-	-	-	-	-	-	-	-	-	-	-	-	-	-	-	-	-	-	-	-	-	-	-	-
philippine tarsier	-	-	-	-	-	-	-	-	-	-	-	-	-	-	-	-	-	-	-	-	-	-	-	-	-	-	-	-	-	-	-	-	-	-	-	-	-	-	-	-	-	-	-	-	-	-	-	-	-
ords kangaroo rat	-	-	-	-	-	-	-	-	-	-	-	-	-	-	-	-	-	-	-	-	-	-	-	-	-	-	-	-	-	-	-	-	-	-	-	-	-	-	-	-	-	-	-	-	-	-	-	-	-
northern white-cheeked gibbon	S	-	-	-	-	P	T	S	A	Y	P	E	R	K	-	-	G	S	P	T	P	G	F	S	T	R	R	G	S	P	T	T	G	F	I	E	Q	K	G	-	-	-	-	-	-	-	-	-	-
horse	S	-	-	-	-	P	T	S	A	Y	P	E	R	K	-	-	G	S	P	T	P	G	F	P	A	R	R	G	S	P	T	A	G	L	T	E	Q	K	G	-	-	-	-	-	-	-	-	-	-
florida manatee	S	-	-	-	-	P	T	S	A	Y	P	K	S	K	-	-	E	S	P	T	P	G	F	P	T	R	R	G	S	P	T	A	G	F	N	E	Q	K	G	N	P	V	S	A	Y	P	E	Q	R
turkey	-	-	-	-	-	-	P	Q	V	R	T	G	T	T	-	-	-	-	-	-	-	-	-	-	-	-	-	-	-	-	-	-	-	-	-	-	-	-	-	-	-	-	-	-	-	-	-	-	-
panda	S	P	T	S	A	Y	N	E	R	R	G	S	P	V	-	-	-	-	-	-	-	-	-	-	-	-	-	-	-	-	-	-	-	-	-	-	-	-	-	-	-	-	-	-	-	-	-	-	-
elephant	S	P	A	S	T	Y	P	E	H	R	G	S	P	V	-	-	-	-	-	-	-	-	A	P	V	-	-	-	-	-	-	-	-	-	-	-	-	-	-	P	E	R	R	G	S	P	V	P	P
Xenopus tropicalis	S	P	A	P	P	D	S	K	E	S	G	P	T	I	T	E	V	T	E	A	T	Q	S	S	E	-	-	-	-	-	-	-	-	-	-	-	-	-	-	-	-	-	-	-	-	-	-	-	-
cat	S	P	V	P	P	V	P	E	R	R	G	S	P	V	-	-	-	-	-	-	-	-	P	P	L	-	-	-	-	-	-	-	-	-	-	-	-	-	-	P	E	R	R	G	-	-	-	-	-
mouse	S	P	T	Q	A	Y	P	E	R	K	G	S	P	T	S	G	F	P	N	R	R	G	S	P	T	T	G	L	M	E	Q	K	G	S	P	T	S	T	Y	P	D	R	R	G	S	P	V	P	P
chicken	-	-	-	-	-	-	P	Q	V	R	T	G	A	T	-	-	-	-	-	-	-	-	-	-	-	-	-	-	-	-	-	-	-	-	-	-	-	-	-	-	-	-	-	-	-	-	-	-	-
flycatcher	-	-	-	-	-	-	P	H	V	R	T	S	T	T	-	-	-	-	-	-	-	-	-	-	-	-	-	-	-	-	-	-	-	-	-	-	-	-	-	-	-	-	-	-	-	-	-	-	-
coelacanth	N	I	T	A	A	T	E	S	Q	K	Q	T	G	I	-	-	-	-	-	-	-	-	-	-	-	-	-	-	-	-	-	-	-	-	-	-	-	-	-	-	-	-	-	-	-	-	E	A	Q
duck	-	-	-	-	-	-	P	Q	I	R	T	S	T	A	-	-	-	-	-	-	-	-	-	-	-	-	-	-	-	-	-	-	-	-	-	-	-	-	-	-	-	-	-	-	-	-	-	-	-
chimpanzee	-	-	-	-	-	-	-	-	-	-	-	-	-	-	-	-	-	-	-	-	-	-	-	-	-	-	-	-	-	-	-	-	-	-	-	-	-	-	-	-	-	-	-	-	-	-	-	-	-
zebra finch	-	-	-	-	-	-	P	Q	M	R	T	S	T	T	-	-	-	-	-	-	-	-	-	-	-	-	-	-	-	-	-	-	-	-	-	-	-	-	-	-	-	-	-	-	-	-	-	-	-
dog	S	P	T	S	A	F	P	E	R	R	A	S	P	V	-	-	-	-	-	-	-	-	P	P	V	-	-	-	-	-	-	-	-	-	-	-	-	-	-	P	E	R	R	A	-	-	-	-	-
rat	S	P	T	P	A	Y	P	E	R	K	G	S	P	T	S	G	F	P	N	R	R	G	S	P	T	T	G	L	M	E	Q	K	G	S	P	T	S	T	Y	P	D	R	R	S	S	P	V	P	P
guinea pig	N	P	T	S	S	Y	P	E	H	-	-	-	-	-	-	-	-	-	-	-	-	-	-	-	-	-	-	-	-	-	-	-	-	-	-	-	-	-	-	-	-	-	-	-	-	-	-	-	-
olive baboon	S	P	T	S	A	Y	P	E	R	R	S	S	P	V	-	-	-	-	-	-	-	-	P	P	V	-	-	-	-	-	-	-	-	-	-	-	-	-	-	P	E	R	R	G	S	P	V	P	P
tree shrew	G	P	A	S	A	Y	P	E	R	R	G	S	P	V	-	-	-	-	-	-	-	-	P	P	V	-	-	-	-	-	-	-	-	-	-	-	-	-	-	P	E	R	R	G	-	-	-	-	-
megabat	S	P	T	S	A	Y	P	E	R	R	G	S	P	V	-	-	-	-	-	-	-	-	P	P	V	-	-	-	-	-	-	-	-	-	-	-	-	-	-	P	E	R	R	G	-	-	-	-	-
tasmanian devil	S	P	T	F	A	Y	P	E	R	K	G	S	P	V	-	-	-	-	-	-	-	-	P	P	L	-	-	-	-	-	-	-	-	-	-	-	-	-	-	P	E	R	K	G	S	P	T	S	A
chinese softshell turtle	-	-	-	-	-	-	-	-	-	-	-	-	-	-	-	-	-	-	-	-	-	-	-	-	-	-	-	-	-	-	-	-	-	-	-	-	-	-	-	-	-	-	-	-	-	-	-	-	-
ferret	S	P	V	P	A	V	P	E	R	R	G	S	P	V	-	-	-	-	-	-	-	-	P	A	V	-	-	-	-	-	-	-	-	-	-	-	-	-	-	P	E	R	R	G	S	P	I	P	A
gorilla	S	P	T	S	A	Y	P	E	R	R	G	S	P	V	-	-	-	-	-	-	-	-	P	P	V	-	-	-	-	-	-	-	-	-	-	-	-	-	-	P	E	R	R	S	-	-	-	-	-
human	S	P	T	S	A	Y	P	E	R	R	G	S	P	V	-	-	-	-	-	-	-	-	P	P	V	-	-	-	-	-	-	-	-	-	-	-	-	-	-	P	E	R	R	S	-	-	-	-	-
bushbaby	S	P	T	S	P	Y	P	E	R	R	G	S	P	V	-	-	-	-	-	-	-	-	P	P	V	-	-	-	-	-	-	-	-	-	-	-	-	-	-	P	E	R	R	G	-	-	-	-	-
dolphin	S	P	A	S	A	Y	P	E	H	K	G	S	P	V	-	-	-	-	-	-	-	-	-	-	-	-	-	-	-	-	-	-	-	-	-	-	-	-	-	-	-	-	-	-	-	-	-	-	-
sheep	S	P	T	S	A	Y	P	E	R	R	G	S	P	V	-	-	-	-	-	-	-	-	P	P	V	-	-	-	-	-	-	-	-	-	-	-	-	-	-	P	E	R	R	G	-	-	-	-	-
Vervet-AGM	S	P	T	S	A	Y	P	E	R	R	S	S	P	V	-	-	-	-	-	-	-	-	P	P	V	-	-	-	-	-	-	-	-	-	-	-	-	-	-	P	E	R	R	G	S	P	V	P	P
macaque	S	P	T	S	A	Y	P	E	R	R	S	S	P	V	-	-	-	-	-	-	-	-	P	P	V	-	-	-	-	-	-	-	-	-	-	-	-	-	-	P	E	R	R	G	-	-	-	-	-
hedgehog	S	P	T	P	A	C	P	E	R	R	G	S	P	V	-	-	-	-	-	-	-	-	P	P	V	-	-	-	-	-	-	-	-	-	-	-	-	-	-	P	E	R	R	G	-	-	-	-	-
hyrax	S	P	T	S	A	Y	P	E	R	K	G	S	P	V	-	-	-	-	-	-	-	-	P	P	V	-	-	-	-	-	-	-	-	-	-	-	-	-	-	P	E	H	R	G	S	P	V	-	-
wallaby	S	P	N	S	A	Y	P	E	R	K	G	S	P	I	-	-	-	-	-	-	-	-	P	P	V	-	-	-	-	-	-	-	-	-	-	-	-	-	-	P	E	R	K	S	-	-	-	-	-
gray short-tailed opossum	S	P	T	S	T	Y	P	E	R	K	G	S	P	V	P	P	I	P	E	R	K	G	S	P	T	S	A	Y	L	E	R	K	G	S	P	T	S	A	Y	P	E	R	K	G	S	P	T	S	A
green anole	N	P	S	P	A	Q	T	S	T	A	L	A	P	E	-	-	-	-	-	-	-	-	-	-	-	-	-	-	-	-	-	-	-	-	-	-	-	-	-	-	-	-	-	-	-	-	-	-	-
marmoset	S	P	T	S	A	Y	P	E	?	?	?	?	?	?	-	-	-	-	-	-	-	-	-	-	-	-	-	-	-	-	-	-	-	-	-	-	-	-	-	-	-	-	-	-	-	-	-	?	?
cow	S	P	T	S	A	Y	P	E	R	R	G	S	P	V	-	-	-	-	-	-	-	-	P	P	V	-	-	-	-	-	-	-	-	-	-	-	-	-	-	P	E	R	R	G	-	-	-	-	-
grey mouse lemur	S	P	T	S	A	Y	P	E	H	R	G	S	P	V	P	E	R	R	T	S	P	I	P	P	V	-	-	-	-	-	-	-	-	-	-	-	-	-	-	A	D	R	R	G	S	P	V	P	P
cape golden mole	S	P	T	S	A	Y	P	E	R	R	G	S	P	V	-	-	-	-	-	-	-	-	P	P	V	-	-	-	-	-	-	-	-	-	-	-	-	-	-	P	E	R	R	G	S	P	V	P	P
pacific walrus	S	P	V	P	A	V	P	E	R	R	G	S	P	V	-	-	-	-	-	-	-	-	P	P	V	-	-	-	-	-	-	-	-	-	-	-	-	-	-	P	E	R	R	G	-	-	-	-	-
zebra fish	F	P	S	P	K	F	L	K	P	F	K	S	S	-	-	-	-	-	-	-	-	-	-	-	-	-	-	-	-	-	-	-	-	-	-	Q	S	S	-	S	R	R	I	S	C	G	E	E	I
rabbit	S	P	T	A	A	Y	P	E	R	K	G	S	P	V	-	-	-	-	-	-	-	-	-	-	-	-	-	-	-	-	-	-	-	-	-	-	-	-	-	-	-	-	-	-	-	-	-	-	-
philippine tarsier	-	-	-	-	-	-	-	-	-	-	G	S	P	V	-	-	-	-	-	-	-	-	-	-	-	-	-	-	-	-	-	-	-	-	-	-	-	-	-	-	-	-	-	-	-	-	-	-	-
ords kangaroo rat	-	-	-	-	-	-	-	-	-	-	G	S	P	V	-	-	-	-	-	-	-	-	-	-	-	-	-	-	-	-	-	-	-	-	-	-	-	-	-	-	-	-	-	-	-	-	-	-	-
northern white-cheeked gibbon	S	P	T	S	A	Y	P	E	R	R	G	S	P	V	-	-	-	-	-	-	-	-	P	P	V	-	-	-	-	-	-	-	-	-	-	-	-	-	-	P	E	R	R	G	S	P	V	P	P
horse	S	P	T	S	A	Y	P	E	R	R	G	S	P	V	-	-	-	-	-	-	-	-	P	P	V	-	-	-	-	-	-	-	-	-	-	-	-	-	-	P	E	R	R	S	-	-	-	-	-
florida manatee	S	P	T	S	V	H	P	Q	R	R	G	S	P	V	-	-	-	-	-	-	-	-	P	P	V	-	-	-	-	-	-	-	-	-	-	-	-	-	-	P	E	R	R	G	S	P	V	-	-
turkey	-	-	-	-	-	-	-	-	-	-	-	-	S	V	I	E	N	-	-	-	-	-	-	-	-	-	L	S	K	G	P	G	S	D	S	S	L	-	-	N	K	S	E	E	-	E	C	S	K
panda	-	-	-	-	-	-	-	-	P	P	V	P	E	R	R	G	S	-	-	-	-	-	-	-	-	-	L	T	L	T	F	S	E	E	S	P	K	-	-	T	G	T	V	E	-	E	A	A	-
elephant	P	E	R	R	S	S	P	V	P	P	V	P	E	R	R	G	S	-	-	-	-	-	-	-	-	-	L	T	L	A	L	A	G	G	G	P	K	-	-	-	G	P	A	D	-	E	P	T	-
Xenopus tropicalis	L	P	T	R	P	N	S	A	F	H	F	G	S	A	L	E	S	-	-	-	-	-	-	-	-	-	M	S	Q	N	P	T	P	S	S	S	L	-	-	N	K	S	E	E	-	D	L	A	K
cat	-	-	-	-	-	S	P	V	P	P	V	P	E	R	R	G	S	-	-	-	-	-	-	-	-	-	L	T	L	T	F	S	G	E	S	P	K	-	-	T	G	T	V	E	-	E	P	A	-
mouse	P	E	R	R	G	S	P	V	P	P	V	P	E	R	R	G	S	-	-	-	-	-	-	-	-	-	L	T	-	-	F	A	G	E	S	S	K	-	-	T	G	P	T	E	-	E	V	S	-
chicken	-	-	-	-	-	-	-	-	-	-	-	-	S	A	I	E	N	-	-	-	-	-	-	-	-	-	L	S	K	G	Q	G	S	D	S	S	L	-	-	N	R	S	E	E	-	E	C	S	K
flycatcher	-	-	-	-	-	-	-	-	-	-	-	S	S	V	L	E	S	-	-	-	-	-	-	-	-	-	L	S	R	S	Q	G	S	D	S	S	L	-	-	N	K	S	E	E	-	D	C	S	K
coelacanth	S	R	S	R	P	S	S	A	S	N	L	G	S	S	M	E	S	-	-	-	-	-	-	-	-	-	L	S	K	T	Y	G	S	S	T	S	L	-	-	-	N	V	C	E	-	G	G	D	A
duck	-	-	-	-	-	-	-	-	-	-	-	-	S	A	L	E	N	-	-	-	-	-	-	-	-	-	L	S	K	S	Q	G	S	D	S	S	L	-	-	N	K	S	E	E	-	D	C	S	K
chimpanzee	-	-	-	-	-	-	-	-	-	-	-	-	-	-	-	-	-	-	-	-	-	-	-	-	-	-	-	-	-	-	-	-	-	-	-	-	-	-	-	-	-	-	-	-	-	-	-	-	-
zebra finch	-	-	-	-	-	-	-	-	-	-	-	S	S	V	L	E	S	-	-	-	-	-	-	-	-	-	L	S	R	S	P	G	S	D	S	S	L	-	-	N	K	S	E	E	-	D	C	S	K
dog	-	-	-	-	-	S	P	V	P	P	V	P	E	R	R	A	S	-	-	-	-	-	-	-	-	-	L	T	L	T	F	A	E	E	S	A	K	-	-	T	G	T	A	E	-	E	S	A	-
rat	P	E	R	R	G	S	P	V	P	P	V	P	E	R	R	G	S	-	-	-	-	-	-	-	-	-	L	T	-	-	F	A	G	E	S	S	K	-	-	T	G	P	T	E	-	E	V	S	-
guinea pig	-	-	-	-	-	-	-	-	-	-	-	-	-	-	-	-	S	-	-	-	-	-	-	-	-	-	L	T	L	A	L	P	V	E	S	P	K	-	-	A	T	P	T	E	-	E	V	A	-
olive baboon	P	E	R	R	G	S	P	V	P	P	V	P	E	R	R	G	S	-	-	-	-	-	-	-	-	-	L	T	L	T	F	S	G	E	S	P	K	-	-	A	G	P	V	E	-	E	G	P	-
tree shrew	-	-	-	-	-	S	P	V	P	P	V	P	E	R	R	G	S	-	-	-	-	-	-	-	-	-	L	T	L	T	-	S	G	E	S	-	K	-	-	P	P	V	V	E	-	E	A	S	-
megabat	-	-	-	-	-	S	P	V	P	P	V	P	E	R	R	G	S	-	-	-	-	-	-	-	-	-	L	T	L	T	F	S	G	E	S	P	K	-	-	A	G	P	V	E	-	E	A	T	-
tasmanian devil	A	D	Q	R	S	S	P	L	P	P	V	P	E	R	R	S	S	P	I	P	P	V	P	E	R	R	S	S	L	T	F	T	G	D	Q	K	A	-	-	G	S	P	G	E	A	D	A	G	R
chinese softshell turtle	-	-	-	-	-	-	-	-	-	-	-	-	-	-	-	-	S	-	-	-	-	-	-	-	-	-	L	S	K	N	E	G	F	D	S	S	L	-	-	S	K	S	E	E	-	E	G	A	K
ferret	P	E	H	R	G	S	P	V	P	A	V	P	E	R	R	G	S	-	-	-	-	-	-	-	-	-	L	T	L	T	F	S	E	E	S	P	K	-	-	T	G	T	A	E	-	E	T	A	-
gorilla	-	-	-	-	-	S	P	V	P	P	V	P	E	R	R	G	S	-	-	-	-	-	-	-	-	-	L	T	L	T	I	S	G	E	S	P	K	-	-	A	G	P	G	E	-	E	G	P	-
human	-	-	-	-	-	S	P	V	P	P	V	P	E	R	R	G	S	-	-	-	-	-	-	-	-	-	L	T	L	T	I	S	G	E	S	P	K	-	-	A	G	P	A	E	-	E	G	P	-
bushbaby	-	-	-	-	-	S	P	V	P	P	V	P	E	R	R	G	S	-	-	-	-	-	-	-	-	-	L	T	L	T	-	S	G	E	T	A	K	-	-	T	G	P	G	E	-	E	A	A	-
dolphin	-	-	-	-	-	P	P	V	P	P	V	P	E	H	R	G	S	-	-	-	-	-	-	-	-	-	L	P	L	P	F	S	G	E	S	P	K	-	-	T	G	P	T	E	-	E	A	P	-
sheep	-	-	-	-	-	S	P	V	P	P	V	P	E	R	R	G	S	-	-	-	-	-	-	-	-	-	L	T	L	P	F	S	G	E	S	L	K	-	-	P	G	P	T	E	-	E	A	V	-
Vervet-AGM	P	E	R	R	G	S	P	V	P	P	V	P	E	R	R	G	S	-	-	-	-	-	-	-	-	-	L	T	L	T	F	S	G	E	S	P	K	-	-	A	G	P	V	E	-	E	G	P	-
macaque	-	K	R	R	G	S	P	V	P	P	V	P	E	R	R	G	S	-	-	-	-	-	-	-	-	-	L	T	L	T	F	S	G	E	S	P	K	-	-	A	G	P	V	E	-	E	G	P	-
hedgehog	-	-	-	-	-	S	P	V	P	P	V	P	E	R	R	D	S	-	-	-	-	-	-	-	-	-	L	T	L	N	F	S	G	E	S	P	K	-	-	P	G	S	L	E	-	E	A	A	-
hyrax	-	-	-	-	-	S	P	V	P	P	V	P	E	R	R	G	S	-	-	-	-	-	-	-	-	-	L	P	I	A	P	A	G	E	A	P	K	-	-	A	G	P	A	E	-	E	P	A	-
wallaby	-	-	-	-	-	S	P	I	P	P	V	P	E	R	K	S	S	-	-	-	-	-	-	-	-	-	L	T	-	-	F	A	G	D	P	Q	K	-	-	I	G	P	P	G	-	E	G	P	-
gray short-tailed opossum	P	D	Q	R	S	S	P	F	P	P	V	S	E	W	R	D	N	P	I	P	P	V	P	E	R	K	S	S	L	T	F	S	G	D	T	Q	K	I	G	S	A	G	E	E	-	D	A	G	R
green anole	-	-	-	-	-	-	-	-	-	-	-	-	-	-	-	-	-	-	-	-	-	-	-	-	-	-	-	G	P	S	K	A	P	E	G	P	P	-	-	T	K	P	E	E	-	E	G	G	K
marmoset	?	?	?	Q	E	Q	S	C	P	P	S	T	E	R	R	G	S	-	-	-	-	-	-	-	-	-	L	T	L	L	L	G	E	S	R	G	R	A	H	R	G	G	A	E	-	-	-	-	-
cow	-	-	-	-	-	S	P	V	P	P	V	P	E	R	R	G	S	-	-	-	-	-	-	-	-	-	L	T	L	P	F	S	G	E	S	P	K	-	-	A	G	P	T	E	-	E	A	V	-
grey mouse lemur	P	E	R	R	G	S	P	V	P	P	V	P	E	R	R	G	S	-	-	-	-	-	-	-	-	-	L	T	L	T	-	S	G	E	S	P	K	-	-	T	G	P	A	E	-	E	T	V	-
cape golden mole	P	E	R	R	G	S	P	V	P	P	V	P	E	R	R	G	S	-	-	-	-	-	-	-	-	-	L	T	L	A	F	A	G	E	S	P	K	-	-	S	G	L	S	E	-	E	P	P	-
pacific walrus	-	-	-	-	-	S	P	V	P	P	V	P	E	R	R	G	S	-	-	-	-	-	-	-	-	-	L	T	L	P	F	S	E	E	S	P	K	-	-	T	G	A	A	E	-	E	T	A	-
zebra fish	T	D	A	T	D	A	E	K	S	E	L	K	K	S	R	S	F	-	-	-	-	-	-	-	-	-	S	T	S	G	M	S	R	T	E	S	R	E	S	L	S	S	L	G	-	N	S	E	S
rabbit	-	-	-	-	-	-	-	-	P	P	V	P	E	R	R	G	S	-	-	-	-	-	-	-	-	-	L	T	L	S	F	S	G	D	A	P	K	-	-	V	G	P	L	E	-	E	A	A	-
philippine tarsier	-	-	-	-	-	-	-	-	P	P	V	P	E	R	R	G	S	-	-	-	-	-	-	-	-	-	L	T	-	-	-	S	A	E	A	P	K	-	-	A	S	P	A	E	-	E	A	A	-
ords kangaroo rat	-	-	-	-	-	-	-	-	P	P	V	P	E	R	R	G	S	-	-	-	-	-	-	-	-	-	L	T	-	-	-	S	A	E	A	P	K	-	-	A	S	P	A	E	-	E	A	A	-
northern white-cheeked gibbon	P	E	R	K	S	S	P	V	P	P	V	P	E	R	R	G	S	-	-	-	-	-	-	-	-	-	L	T	L	T	F	S	G	E	S	P	K	-	-	A	G	P	A	E	-	E	G	P	-
horse	-	-	-	-	-	S	P	V	P	P	-	-	E	R	R	G	S	-	-	-	-	-	-	-	-	-	L	T	L	T	F	S	G	E	S	P	K	-	-	A	G	A	A	E	-	E	A	T	-
florida manatee	-	-	-	-	-	P	P	V	P	P	M	P	E	R	R	G	S	-	-	-	-	-	-	-	-	-	L	T	L	A	S	A	G	E	S	P	K	-	-	A	G	P	A	Q	-	E	P	A	-
turkey	E	Q	N	T	M	-	E	F	L	R	K	G	S	L	R	L	K	Q	F	L	N	P	K	G	E	K	K	L	E	E	E	P	S	S	E	V	-	-	G	K	S	-	-	-	-	-	-	D	K
panda	-	G	G	P	M	S	E	V	L	R	K	G	S	L	R	L	R	Q	L	L	S	P	K	G	E	R	R	T	E	E	E	G	G	F	P	A	-	-	P	Q	E	-	-	-	-	-	-	N	G
elephant	-	G	G	P	M	-	E	V	L	R	K	G	S	L	R	L	R	Q	L	L	S	P	K	G	E	R	R	P	E	E	E	G	S	F	V	-	-	-	P	Q	E	-	-	-	-	-	-	N	G
Xenopus tropicalis	D	Q	-	-	-	-	N	F	F	R	K	G	S	M	R	L	K	Q	F	L	Q	S	K	A	E	K	K	A	E	E	D	L	A	S	D	N	-	-	A	K	A	-	-	-	-	-	-	E	K
cat	-	G	G	P	M	-	E	V	L	R	K	G	S	L	R	L	R	Q	L	L	S	P	K	G	E	R	R	T	E	D	E	G	G	F	P	A	-	-	P	Q	E	-	-	-	-	-	-	N	G
mouse	-	S	G	P	M	-	E	V	L	R	K	G	S	L	R	L	R	Q	L	L	S	P	K	N	E	R	R	G	E	D	E	G	S	F	P	T	-	-	P	Q	E	-	-	-	-	-	-	N	G
chicken	E	Q	N	T	M	-	E	F	L	R	K	G	S	L	R	L	K	Q	F	L	N	P	K	G	E	K	K	L	E	E	E	P	N	S	E	I	-	-	G	K	S	-	-	-	-	-	-	D	K
flycatcher	E	Q	N	P	M	-	E	F	L	R	K	G	S	L	R	L	K	Q	L	L	N	P	K	G	E	K	K	L	E	E	E	P	A	S	E	S	-	-	G	K	C	-	-	-	-	-	-	D	K
coelacanth	D	P	G	A	F	-	E	L	I	R	M	G	S	L	K	I	K	Q	F	F	N	Q	K	A	E	K	R	A	E	E	P	A	T	A	A	L	S	Q	S	Q	A	T	E	N	Q	T	V	K	Q
duck	E	Q	N	P	I	-	E	F	L	R	K	G	S	L	R	L	K	Q	L	L	N	P	K	G	D	K	K	L	E	E	E	P	T	S	E	S	-	-	G	K	S	-	-	-	-	-	-	D	K
chimpanzee	-	-	-	-	-	-	-	-	-	-	-	-	-	-	-	-	-	-	-	-	-	-	-	-	-	-	-	-	-	-	-	-	-	-	-	-	-	-	-	-	-	-	-	-	-	-	-	-	-
zebra finch	E	Q	N	P	M	-	E	F	L	R	K	G	S	L	R	L	K	Q	L	L	N	P	K	G	E	K	K	L	E	E	E	P	A	S	E	S	-	-	G	K	C	-	-	-	-	-	-	D	K
dog	-	G	G	P	M	-	E	V	L	R	K	G	S	L	R	L	R	Q	L	L	S	P	K	G	E	R	R	A	E	E	D	G	G	F	P	A	-	-	P	Q	E	-	-	-	-	-	-	N	G
rat	-	G	G	P	M	-	E	V	L	R	K	G	S	L	R	L	R	Q	L	L	S	P	K	S	E	R	R	G	E	D	E	V	S	F	P	A	-	-	P	Q	E	-	-	-	-	-	-	N	G
guinea pig	-	V	G	P	M	-	E	V	L	R	K	G	S	L	R	L	R	Q	L	L	S	P	K	S	E	R	R	G	E	G	E	G	S	F	P	V	-	-	L	Q	E	-	-	-	-	-	-	N	G
olive baboon	-	S	G	P	M	-	E	V	L	R	K	G	S	L	R	L	R	Q	L	L	S	P	K	G	E	R	R	M	E	D	E	G	G	F	P	V	-	-	P	Q	E	-	-	-	-	-	-	N	G
tree shrew	-	G	G	P	M	-	E	V	L	R	K	G	S	L	R	L	K	Q	L	L	S	P	K	G	E	R	R	T	E	D	E	G	T	F	P	L	-	-	P	Q	G	-	-	-	-	-	-	N	G
megabat	-	G	G	A	M	-	E	V	L	R	K	G	S	L	R	L	R	Q	L	L	S	P	K	G	E	R	R	A	E	D	E	G	G	F	P	A	-	-	P	Q	E	-	-	-	-	-	-	N	G
tasmanian devil	E	P	S	P	M	-	E	F	L	R	K	G	S	L	R	L	K	Q	L	L	S	P	K	G	E	K	R	I	E	E	E	G	G	F	L	G	-	-	P	Q	E	-	-	-	-	-	-	N	G
chinese softshell turtle	E	Q	S	P	L	-	E	F	F	R	K	G	S	L	R	L	K	Q	L	L	N	P	K	G	E	K	K	S	E	E	E	T	I	L	E	S	-	-	E	K	S	-	-	-	-	-	-	D	K
ferret	-	G	G	P	M	-	E	V	L	R	K	G	S	L	R	L	R	Q	L	L	S	P	R	G	E	R	R	T	E	E	E	G	G	F	P	A	-	-	P	Q	E	-	-	-	-	-	-	N	G
gorilla	-	S	G	P	M	-	E	V	L	R	K	G	S	L	R	L	R	Q	L	L	S	P	K	G	E	R	R	M	E	D	E	G	G	F	P	V	-	-	P	Q	E	-	-	-	-	-	-	N	G
human	-	S	G	P	M	-	E	V	L	R	K	G	S	L	R	L	R	Q	L	L	S	P	K	G	E	R	R	M	E	D	E	G	G	F	P	V	-	-	P	Q	E	-	-	-	-	-	-	N	G
bushbaby	-	G	G	P	M	-	D	V	L	R	K	G	S	L	R	L	R	Q	L	L	S	P	K	S	E	R	R	P	E	E	E	G	G	F	S	V	-	-	P	Q	E	-	-	-	-	-	-	N	G
dolphin	-	G	G	P	M	-	E	I	L	R	R	G	S	A	R	L	R	Q	L	L	N	P	K	G	E	R	R	V	E	D	E	G	S	F	P	V	-	-	P	Q	E	-	-	-	-	-	-	N	G
sheep	-	G	G	P	M	-	E	V	L	R	K	G	S	V	R	L	R	Q	L	L	S	P	K	G	E	R	R	A	E	D	E	G	S	F	P	T	-	-	P	Q	E	-	-	-	-	-	-	N	G
Vervet-AGM	-	S	G	P	M	-	E	V	L	R	K	G	S	L	R	L	R	Q	L	L	S	P	K	G	E	R	R	M	E	D	E	G	G	F	P	V	-	-	P	Q	E	-	-	-	-	-	-	N	G
macaque	-	S	G	P	M	-	E	V	L	R	K	G	S	L	R	L	R	Q	L	L	S	P	K	G	E	R	R	M	E	D	E	S	G	F	P	V	-	-	P	Q	E	-	-	-	-	-	-	N	G
hedgehog	-	G	G	P	L	-	E	V	L	R	K	G	S	L	R	L	R	Q	L	L	N	P	K	G	E	R	R	S	E	E	E	G	G	F	P	V	-	L	P	Q	E	-	-	-	-	-	-	N	G
hyrax	-	S	G	P	M	-	E	A	L	R	K	G	S	L	R	L	R	R	L	L	S	P	M	G	D	P	R	P	D	E	E	G	S	F	M	V	-	-	P	Q	E	-	-	-	-	-	-	N	G
wallaby	-	T	S	P	M	-	E	F	L	R	K	G	S	L	R	L	K	Q	L	L	S	P	K	G	E	K	K	L	E	E	E	G	G	F	L	G	-	-	P	Q	E	-	-	-	-	-	-	N	G
gray short-tailed opossum	E	P	S	P	M	-	E	F	L	R	K	G	S	H	R	L	K	Q	L	L	S	P	K	G	E	K	R	L	E	E	E	G	G	F	S	G	-	-	P	Q	E	-	-	-	-	-	-	N	G
green anole	E	Q	S	P	R	-	E	F	F	R	K	G	S	L	R	L	K	Q	L	L	S	P	K	P	E	R	K	P	D	E	D	L	G	-	-	-	-	-	P	E	-	-	-	-	-	-	-	N	W
marmoset	-	-	R	P	M	-	-	S	L	R	K	G	S	L	A	L	R	Q	L	L	S	P	K	G	E	R	R	M	E	D	E	G	G	F	A	V	-	-	P	Q	E	-	-	-	-	-	-	N	G
cow	-	G	G	P	M	-	E	V	L	R	K	G	S	A	R	L	R	Q	L	M	S	P	K	G	E	R	R	A	D	D	E	G	S	F	P	T	-	-	P	Q	E	-	-	-	-	-	-	N	G
grey mouse lemur	-	G	G	P	M	-	E	V	L	R	K	G	S	L	R	L	R	Q	L	L	S	P	K	G	E	R	R	S	E	D	E	T	G	F	Q	V	-	-	P	Q	E	-	-	-	-	-	-	N	G
cape golden mole	-	G	G	P	M	-	E	V	L	R	K	G	S	L	R	F	R	Q	L	L	S	P	K	G	E	R	R	S	D	E	E	G	G	F	T	M	-	-	P	Q	E	-	-	-	-	-	-	N	G
pacific walrus	-	G	G	P	M	-	E	V	L	R	K	G	S	L	R	L	R	Q	L	L	S	P	K	A	E	R	R	T	E	E	E	G	G	F	P	A	-	-	P	Q	E	-	-	-	-	-	-	N	G
zebra fish	D	T	K	A	L	-	D	F	L	K	K	Q	T	Q	R	L	K	G	I	L	G	P	K	G	D	K	K	H	S	G	V	S	N	S	Q	E	-	-	D	K	S	M	K	T	V	P	E	V	Q
rabbit	-	G	G	P	M	-	E	V	L	R	K	G	S	L	R	L	R	Q	L	L	S	P	K	G	E	R	R	A	E	D	E	G	G	S	P	A	P	A	P	Q	E	-	-	-	-	-	-	N	G
philippine tarsier	-	G	G	P	M	-	E	A	L	R	K	G	S	L	R	L	R	Q	L	L	S	P	K	S	E	Q	R	G	E	E	E	G	G	A	A	A	-	-	P	Q	E	-	-	-	-	-	-	N	G
ords kangaroo rat	-	G	G	P	M	-	E	A	L	R	K	G	S	L	R	L	R	Q	L	L	S	P	K	S	E	Q	R	G	E	E	E	G	G	A	A	A	-	-	P	Q	E	-	-	-	-	-	-	N	G
northern white-cheeked gibbon	-	S	G	P	M	-	E	V	L	R	K	S	S	L	R	L	R	Q	L	L	S	P	K	G	E	R	R	M	E	D	E	G	G	F	P	V	-	-	P	Q	E	-	-	-	-	-	-	N	G
horse	-	S	G	P	M	-	E	V	L	R	K	G	S	L	R	L	R	Q	L	L	S	P	K	G	E	R	R	A	E	G	E	G	G	F	S	A	-	-	P	Q	E	-	-	-	-	-	-	N	G
florida manatee	-	G	G	P	M	-	E	V	L	R	K	G	S	L	R	L	R	Q	L	L	S	P	K	G	E	R	R	Q	E	E	E	G	G	F	V	A	-	-	P	Q	E	-	-	-	-	-	-	N	G
turkey	P	V	A	L	-	K	R	S	S	I	-	-	G	D	C	Q	E	-	-	M	V	V	D	-	-	-	-	-	-	-	-	-	-	-	-	-	-	-	S	Q	-	-	P	A	Q	-	G	R	F
panda	P	E	S	P	-	R	R	P	S	L	G	R	A	D	S	T	E	-	A	A	A	G	D	-	-	-	-	-	-	-	-	-	-	-	-	-	-	-	E	R	-	-	G	P	R	-	A	R	M
elephant	P	E	S	P	-	R	R	P	S	L	G	R	G	D	S	T	E	-	-	A	A	A	E	-	-	-	-	-	-	-	-	-	-	-	-	-	-	-	E	R	-	-	G	P	R	-	A	R	V
Xenopus tropicalis	H	S	T	L	-	R	R	-	-	L	S	K	S	D	S	Q	E	V	A	A	S	T	D	-	-	-	-	-	-	-	-	-	-	-	-	-	-	-	-	-	-	-	M	E	E	-	N	R	L
cat	P	E	S	P	-	R	R	P	S	L	G	R	G	D	S	A	E	-	A	A	A	G	D	-	-	-	-	-	-	-	-	-	-	-	-	-	-	-	E	R	-	-	S	P	R	-	A	R	M
mouse	P	E	S	P	-	R	R	P	S	L	S	R	G	D	S	T	E	-	-	A	A	A	E	-	-	-	-	-	-	-	-	-	-	-	-	-	-	-	E	R	-	-	G	S	R	-	V	R	L
chicken	P	M	G	L	-	K	R	S	S	M	-	-	G	D	C	Q	E	-	-	M	L	G	E	E	E	K	N	H	K	F	A	T	L	L	P	P	K	S	S	Q	-	-	P	T	Q	-	G	R	F
flycatcher	A	V	V	L	-	K	R	S	S	T	-	-	G	D	C	Q	E	-	-	-	A	M	E	E	E	K	N	P	K	F	A	A	P	L	P	P	K	S	S	Q	-	-	T	T	Q	-	G	R	F
coelacanth	S	E	T	P	-	G	S	A	K	P	S	K	S	E	S	H	E	V	A	A	A	A	A	A	K	V	E	E	K	E	E	K	P	H	K	P	A	S	A	K	T	N	P	P	S	Q	N	R	L
duck	P	V	G	L	-	K	R	S	S	I	-	-	G	D	C	Q	E	M	M	E	S	S	Q	-	-	-	-	-	-	-	-	-	-	-	-	-	-	-	-	-	-	-	P	T	Q	-	G	R	F
chimpanzee	-	-	-	-	-	-	-	-	-	-	-	-	-	-	-	-	-	-	-	-	-	-	-	-	-	-	-	-	-	-	-	-	-	-	-	-	-	-	-	-	-	-	-	-	-	-	-	-	-
zebra finch	A	V	V	L	-	K	R	S	S	T	-	-	G	D	C	Q	E	-	-	-	A	M	E	E	E	K	P	H	K	F	P	A	P	L	P	P	K	S	N	Q	-	-	T	T	Q	-	G	R	F
dog	P	E	S	P	-	R	R	P	S	L	G	R	A	D	S	T	E	A	A	A	A	A	D	-	-	-	-	-	-	-	-	-	-	-	-	-	-	-	E	R	-	-	G	P	R	-	A	R	T
rat	P	E	S	P	-	R	R	P	S	L	S	R	G	D	S	T	E	-	-	A	A	A	E	-	-	-	-	-	-	-	-	-	-	-	-	-	-	-	E	R	-	-	G	S	R	-	V	R	L
guinea pig	P	E	S	P	-	R	R	P	S	L	G	R	S	D	S	T	E	-	-	A	A	G	D	-	-	-	-	-	-	-	-	-	-	-	-	-	-	-	E	R	-	-	N	P	R	-	A	R	I
olive baboon	P	E	S	P	-	R	R	P	S	L	G	R	G	D	S	T	E	-	A	A	T	G	D	-	-	-	-	-	-	-	-	-	-	-	-	-	-	-	E	R	-	-	G	P	R	-	A	R	L
tree shrew	H	E	S	P	-	R	R	P	S	L	G	-	-	-	-	-	-	-	-	-	-	-	-	-	-	-	-	-	-	-	-	-	-	-	-	-	-	-	-	-	-	-	-	-	-	-	-	-	-
megabat	P	E	S	P	L	R	R	P	S	L	S	R	G	D	S	T	E	-	A	A	T	G	D	-	-	-	-	-	-	-	-	-	-	-	-	-	-	-	E	R	-	-	G	P	R	-	A	R	M
tasmanian devil	P	E	S	P	-	H	R	P	P	-	-	R	G	D	S	P	E	-	-	V	S	L	E	-	-	-	-	-	-	-	-	-	-	-	-	-	-	-	E	R	-	-	A	S	R	-	P	R	L
chinese softshell turtle	I	M	S	P	-	K	R	S	S	-	-	K	G	E	C	Q	E	-	-	V	M	E	D	-	-	-	-	-	-	-	-	-	-	-	-	-	-	-	E	K	-	-	S	Q	K	-	T	R	F
ferret	P	E	S	P	-	R	R	P	S	L	G	R	A	D	S	T	E	-	A	A	T	G	D	-	-	-	-	-	-	-	-	-	-	-	-	-	-	-	E	R	-	-	G	P	R	-	A	R	T
gorilla	P	E	S	P	-	R	R	L	S	L	G	R	G	D	S	T	E	-	-	A	A	T	E	-	-	-	-	-	-	-	-	-	-	-	-	-	-	-	E	R	-	-	G	P	R	-	A	R	L
human	P	E	S	P	-	R	R	L	S	L	G	Q	G	D	S	T	E	-	-	A	A	T	E	-	-	-	-	-	-	-	-	-	-	-	-	-	-	-	E	R	-	-	G	P	R	-	A	R	L
bushbaby	P	E	S	P	-	R	Q	Q	S	L	S	R	G	D	S	M	E	-	A	T	T	G	D	-	-	-	-	-	-	-	-	-	-	-	-	-	-	-	E	R	-	-	G	P	R	-	S	R	L
dolphin	P	E	S	P	-	R	R	P	S	P	S	R	A	D	S	T	D	-	A	A	T	G	D	-	-	-	-	-	-	-	-	-	-	-	-	-	-	-	E	R	-	-	G	P	R	-	G	C	V
sheep	P	E	S	P	-	Q	R	P	S	L	G	R	V	D	S	T	E	-	-	A	A	A	E	-	-	-	-	-	-	-	-	-	-	-	-	-	-	-	E	R	-	-	G	P	R	-	G	R	V
Vervet-AGM	P	E	S	P	-	R	R	P	S	L	G	R	G	D	S	T	E	-	A	A	T	G	D	-	-	-	-	-	-	-	-	-	-	-	-	-	-	-	E	R	-	-	G	P	R	-	A	R	L
macaque	P	E	S	P	-	R	R	P	S	L	G	R	G	D	S	T	E	-	A	A	T	G	D	-	-	-	-	-	-	-	-	-	-	-	-	-	-	-	E	R	-	-	G	P	R	-	A	R	L
hedgehog	P	E	S	P	-	R	Q	L	S	L	G	R	G	D	S	I	E	-	A	A	E	G	D	-	-	-	-	-	-	-	-	-	-	-	-	-	-	-	E	R	-	-	S	P	R	-	A	R	L
hyrax	P	E	S	P	-	R	R	P	S	L	G	Q	D	D	S	T	E	-	-	A	A	A	E	-	-	-	-	-	-	-	-	-	-	-	-	-	-	-	E	R	-	-	G	P	R	-	A	R	L
wallaby	P	E	G	P	-	H	Q	P	S	-	-	R	G	D	S	P	E	-	-	V	G	A	E	-	-	-	-	-	-	-	-	-	-	-	-	-	-	-	E	R	-	-	G	S	R	-	S	R	L
gray short-tailed opossum	P	E	G	P	-	H	R	P	S	-	-	R	G	D	S	P	E	-	-	L	G	V	E	-	-	-	-	-	-	-	-	-	-	-	-	-	-	-	D	R	-	-	G	S	R	-	S	R	L
green anole	P	D	R	P	N	A	A	A	A	V	K	R	L	S	K	S	D	Y	P	E	M	I	E	E	E	E	K	P	P	K	P	S	P	P	A	P	A	L	K	G	-	-	G	S	Q	-	P	R	L
marmoset	P	E	S	P	-	R	R	Q	S	L	G	G	G	D	S	T	E	-	A	A	T	G	E	-	-	-	-	-	-	-	-	-	-	-	-	-	-	-	E	R	-	-	G	S	R	-	A	R	L
cow	P	E	S	P	-	Q	W	P	S	L	V	R	V	D	S	T	E	-	-	A	A	A	E	-	-	-	-	-	-	-	-	-	-	-	-	-	-	-	E	R	-	-	G	P	R	-	A	R	V
grey mouse lemur	P	E	S	P	-	R	R	R	S	L	G	R	G	D	S	A	E	-	A	A	T	G	D	-	-	-	-	-	-	-	-	-	-	-	-	-	-	-	E	R	-	-	G	T	R	-	S	R	L
cape golden mole	P	E	S	P	-	R	R	P	S	L	G	R	G	D	S	T	E	-	-	A	T	T	E	-	-	-	-	-	-	-	-	-	-	-	-	-	-	-	D	R	-	-	G	P	R	G	T	R	V
pacific walrus	P	E	S	P	-	R	R	P	S	L	G	R	A	E	S	T	E	-	A	A	T	G	D	-	-	-	-	-	-	-	-	-	-	-	-	-	-	-	E	W	-	-	G	P	R	-	A	R	M
zebra fish	E	I	S	D	K	G	K	P	S	E	S	I	S	S	S	T	A	V	E	N	K	P	S	-	-	-	-	-	-	-	-	-	-	-	-	-	-	-	A	K	-	-	P	T	T	-	S	R	Y
rabbit	P	E	S	P	-	R	R	P	S	L	G	R	G	D	S	T	E	-	A	A	A	G	D	-	-	-	-	-	-	-	-	-	-	-	-	-	-	-	E	K	-	-	G	P	R	-	A	R	L
philippine tarsier	P	E	S	P	-	R	R	P	S	L	S	R	G	D	S	A	E	-	-	-	A	A	E	-	-	-	-	-	-	-	-	-	-	-	-	-	-	-	E	R	-	-	G	G	R	-	V	R	L
ords kangaroo rat	P	E	S	P	-	R	R	P	S	L	S	R	G	D	S	A	E	-	-	-	A	A	E	-	-	-	-	-	-	-	-	-	-	-	-	-	-	-	E	R	-	-	G	G	R	-	V	R	L
northern white-cheeked gibbon	P	E	S	P	-	R	R	L	S	L	G	R	G	D	S	T	E	-	-	A	A	T	E	-	-	-	-	-	-	-	-	-	-	-	-	-	-	-	E	R	-	-	S	Q	R	-	A	R	L
horse	P	E	S	P	-	R	R	P	S	L	G	R	G	D	S	T	E	-	A	A	T	G	E	-	-	-	-	-	-	-	-	-	-	-	-	-	-	-	E	R	-	-	G	P	R	-	A	R	V
florida manatee	L	E	S	P	-	R	R	P	S	L	G	R	G	N	S	T	E	-	-	P	T	A	E	-	-	-	-	-	-	-	-	-	-	-	-	-	-	-	E	Q	-	-	G	P	R	-	A	R	V
turkey	S	S	T	A	N	I	L	Y	S	S	N	L	R	D	D	T	K	V	I	L	E	Q	I	S	A	N	S	Q	K	N	R	A	E	L	A	K	-	-	-	-	-	-	Q	L	P	S	T	S	N
panda	S	A	T	A	N	A	L	Y	S	S	N	L	R	D	D	T	K	A	I	L	E	Q	I	S	A	H	G	Q	N	-	-	-	-	-	-	-	-	-	-	-	-	-	-	-	L	A	H	S	S
elephant	S	A	T	A	N	A	L	Y	S	S	N	L	R	D	D	T	K	A	I	L	E	Q	I	S	A	H	G	Q	K	H	R	G	A	P	A	P	-	G	P	I	-	-	-	-	P	A	H	N	S
Xenopus tropicalis	A	S	T	S	N	V	I	F	S	S	N	L	R	D	D	T	K	V	I	L	E	Q	I	S	A	N	S	Q	K	N	R	A	E	M	V	K	-	-	-	-	-	-	-	-	Q	A	Q	Q	I
cat	S	A	T	A	N	A	L	Y	S	S	N	L	R	D	D	T	K	A	I	L	E	Q	I	S	A	H	G	Q	K	H	R	G	A	P	A	P	G	-	-	-	-	-	-	-	L	A	H	S	S
mouse	S	A	T	A	N	A	L	Y	S	S	N	L	R	D	D	T	K	A	I	L	E	Q	I	S	A	H	G	Q	K	H	R	G	V	P	A	P	G	-	-	-	-	-	-	-	P	A	H	S	S
chicken	S	S	T	A	N	I	L	Y	S	S	N	L	R	D	D	T	K	V	I	L	E	Q	I	S	A	N	S	Q	K	N	R	A	E	L	A	K	-	-	-	-	-	-	Q	L	P	S	T	S	N
flycatcher	S	S	T	A	N	I	L	Y	S	S	N	L	R	D	D	T	K	V	I	L	E	Q	I	S	A	N	S	Q	K	N	R	A	E	L	A	K	-	-	-	-	-	-	Q	L	P	S	T	S	N
coelacanth	A	S	T	S	N	I	I	F	S	S	N	L	R	D	D	T	K	V	I	L	E	Q	I	S	A	N	S	Q	K	N	R	G	E	M	A	K	-	Q	A	P	L	A	S	T	N	S	V	D	N
duck	S	S	T	A	N	I	L	Y	S	S	N	L	R	D	D	T	K	V	I	L	E	Q	I	S	A	N	S	Q	K	N	R	A	E	L	A	K	-	-	-	-	-	-	Q	L	P	S	T	S	N
chimpanzee	-	-	-	-	-	-	-	-	-	-	-	-	-	-	-	-	-	-	-	-	-	-	-	-	-	-	-	-	-	-	-	-	-	-	-	-	-	-	-	-	-	-	-	-	-	-	-	-	-
zebra finch	S	S	T	A	N	I	L	Y	S	S	N	L	R	D	D	T	K	V	I	L	E	Q	I	S	A	N	S	Q	K	N	R	A	E	L	A	K	-	-	-	-	-	-	Q	L	P	S	T	S	N
dog	S	A	T	A	N	A	L	Y	S	S	N	L	R	D	D	T	K	A	I	L	E	Q	I	S	A	H	G	Q	K	H	R	A	V	P	A	P	-	A	P	G	-	-	-	-	L	A	H	S	S
rat	S	A	T	A	N	A	L	Y	S	S	N	L	R	D	D	T	K	A	I	L	E	Q	I	S	A	H	G	Q	K	H	R	A	V	P	A	P	-	-	-	-	-	-	-	G	P	A	H	N	S
guinea pig	S	A	T	A	N	A	L	Y	S	S	N	L	R	D	D	T	K	A	I	L	E	Q	I	S	A	H	G	Q	K	H	R	G	V	P	V	P	-	G	P	V	P	V	L	D	P	T	H	S	S
olive baboon	S	A	T	A	N	A	L	Y	S	S	N	L	R	D	D	T	K	A	I	L	E	Q	I	S	A	H	G	Q	K	H	R	A	V	P	A	P	-	G	P	G	-	-	-	-	P	A	H	S	S
tree shrew	-	-	-	-	-	-	-	-	-	-	-	-	-	-	-	-	-	-	-	-	-	-	-	-	-	-	-	-	-	-	-	-	-	-	-	-	-	-	-	-	-	-	-	-	-	-	-	-	-
megabat	S	A	T	A	N	A	L	Y	S	S	N	L	R	D	D	T	K	A	I	L	E	Q	I	S	A	H	G	Q	K	H	R	A	A	P	V	P	-	G	P	S	-	-	-	-	-	-	-	-	S
tasmanian devil	S	A	T	A	N	A	L	Y	S	S	N	L	R	D	D	T	K	V	I	L	E	Q	I	S	A	Q	S	Q	K	H	R	G	G	S	G	P	G	A	G	A	G	A	G	A	A	A	H	S	S
chinese softshell turtle	S	S	T	A	N	I	L	Y	S	S	N	L	R	D	D	T	K	V	I	L	E	Q	I	S	A	N	S	Q	K	N	R	A	E	L	A	K	-	-	-	-	-	-	Q	L	P	S	T	S	Y
ferret	S	A	T	A	N	A	L	Y	S	S	N	L	R	D	D	T	K	A	I	L	E	Q	I	S	A	H	G	Q	K	H	R	G	V	P	A	A	-	A	P	G	-	-	-	-	L	A	H	S	S
gorilla	S	A	T	A	N	A	L	Y	S	S	N	L	R	D	D	T	K	A	I	L	E	Q	I	S	A	H	G	Q	K	H	R	A	V	P	A	P	-	S	P	G	-	-	-	-	P	T	H	N	S
human	S	A	T	A	N	A	L	Y	S	S	N	L	R	D	D	T	K	A	I	L	E	Q	I	S	A	H	G	Q	K	H	R	A	V	P	A	P	-	S	P	G	-	-	-	-	P	T	H	N	S
bushbaby	S	A	T	A	N	A	L	Y	S	S	N	L	R	D	D	T	K	A	I	L	E	Q	I	S	A	H	G	Q	K	H	R	G	V	P	A	P	-	G	P	S	-	-	-	-	P	A	H	S	S
dolphin	S	A	T	A	N	A	L	Y	S	S	N	L	R	D	D	T	K	A	I	L	E	Q	I	S	A	H	G	Q	K	H	R	G	G	P	A	P	-	T	-	-	-	-	-	-	P	A	Q	S	S
sheep	S	A	T	A	N	A	L	Y	S	S	N	L	R	D	D	T	K	A	I	L	E	Q	I	S	A	H	G	Q	K	H	R	G	V	P	A	P	-	G	P	T	-	-	-	-	P	A	H	S	S
Vervet-AGM	S	A	T	A	N	A	L	Y	S	S	N	L	R	D	D	T	K	V	I	L	E	Q	I	S	A	H	G	Q	K	H	R	A	V	P	A	P	-	G	P	G	-	-	-	-	P	A	H	S	S
macaque	S	A	T	A	N	A	L	Y	S	S	N	L	R	D	D	T	K	A	I	L	E	Q	I	S	A	H	G	Q	K	H	R	A	V	P	A	P	-	G	P	G	-	-	-	-	P	A	H	S	S
hedgehog	S	A	T	V	N	A	L	Y	S	S	N	L	R	D	D	T	K	A	I	L	E	Q	I	S	A	H	G	Q	K	H	R	G	E	P	-	-	-	-	P	G	-	-	-	-	Q	A	H	S	S
hyrax	-	A	T	T	N	A	L	Y	S	S	I	L	R	D	D	T	K	A	I	L	G	Q	I	S	A	H	G	Q	-	H	R	G	T	-	-	-	-	-	-	-	-	-	-	-	-	-	-	-	-
wallaby	S	A	T	A	N	A	L	Y	S	S	N	L	R	D	D	T	K	V	I	L	E	Q	I	S	A	H	S	Q	K	H	R	E	G	P	D	L	-	G	L	G	-	-	-	-	S	A	H	S	S
gray short-tailed opossum	S	A	T	A	N	A	L	Y	S	S	N	L	R	D	D	T	K	V	I	L	E	Q	I	S	A	H	S	Q	K	H	R	G	G	A	G	S	G	G	G	T	G	T	G	G	A	A	H	S	S
green anole	L	S	T	A	N	V	L	Y	S	S	N	L	R	D	D	T	K	V	I	L	E	Q	I	S	A	N	S	Q	K	N	R	A	E	L	A	R	-	-	-	-	-	-	Q	L	P	G	A	G	N
marmoset	S	A	T	A	N	A	L	Y	S	S	N	L	R	D	D	T	K	A	I	L	E	Q	I	S	A	H	G	Q	K	H	R	V	V	P	S	P	-	G	P	G	-	-	-	-	P	A	H	S	S
cow	S	A	T	A	N	A	L	Y	S	S	N	L	R	D	D	T	K	A	I	L	E	Q	I	S	A	H	G	Q	K	H	R	G	V	P	A	P	-	G	P	T	-	-	-	-	P	A	H	S	S
grey mouse lemur	S	A	T	A	N	A	L	Y	S	S	N	L	R	D	D	T	K	A	I	L	E	Q	I	S	A	H	G	Q	K	H	R	G	V	P	A	P	-	G	P	S	-	-	-	-	P	A	H	S	S
cape golden mole	S	A	T	A	N	A	L	Y	S	S	N	L	R	D	D	T	K	V	I	L	E	Q	I	S	A	H	G	Q	K	H	R	G	V	P	A	P	-	S	P	T	-	-	-	-	P	A	H	S	S
pacific walrus	S	T	T	A	N	A	L	Y	S	S	N	L	R	D	D	T	K	A	I	L	E	Q	I	S	A	H	G	Q	K	H	R	G	V	P	A	P	-	A	P	G	-	-	-	-	L	A	R	S	S
zebra fish	S	S	T	S	N	I	I	F	S	S	N	L	R	D	D	T	K	V	I	L	E	Q	I	S	A	N	S	Q	K	T	R	-	-	-	-	-	-	-	-	-	-	-	-	-	-	-	Q	Q	N
rabbit	S	A	T	A	N	A	L	Y	S	S	N	L	R	D	D	T	K	A	I	L	E	Q	I	S	A	H	G	Q	K	H	R	G	A	P	A	P	-	G	P	G	-	-	-	-	A	A	H	S	S
philippine tarsier	S	A	T	A	N	A	L	Y	S	S	N	L	R	D	D	T	K	A	I	L	E	Q	I	S	A	H	G	Q	K	H	R	G	V	-	-	-	-	-	-	-	-	-	-	-	P	A	H	S	S
ords kangaroo rat	S	A	T	A	N	A	L	Y	S	S	N	L	R	D	D	T	K	A	I	L	E	Q	I	S	A	H	G	Q	K	H	R	G	V	-	-	-	-	-	-	-	-	-	-	-	P	A	H	S	S
northern white-cheeked gibbon	S	A	T	A	N	A	L	Y	S	S	N	L	R	D	D	T	K	A	I	L	E	Q	I	S	A	H	G	Q	K	H	R	A	V	P	A	P	-	S	P	G	-	-	-	-	P	T	H	S	S
horse	S	A	T	A	N	A	L	Y	S	S	N	L	R	D	D	T	K	A	I	L	E	Q	I	S	A	H	G	Q	K	H	R	G	V	P	A	P	-	G	Q	A	-	-	-	-	P	A	L	S	G
florida manatee	S	T	T	A	N	A	L	Y	S	S	N	L	R	D	D	T	K	A	I	L	E	Q	I	S	A	H	G	Q	K	H	R	G	T	P	A	P	-	G	P	T	-	-	-	-	P	A	R	S	S
turkey	D	L	S	K	S	T	L	S	-	-	-	-	-	-	L	E	R	K	A	E	K	E	K	S	C	N	I	H	R	S	E	S	F	G	S	Q	K	R	N	L	Q	R	Q	P	S	-	-	E	D
panda	E	L	G	R	S	P	A	A	-	-	-	G	G	L	A	P	D	M	S	D	K	D	K	C	S	A	I	F	H	S	D	S	L	G	T	Q	G	R	L	S	R	T	L	P	T	S	A	E	D
elephant	D	L	G	R	P	P	A	S	-	-	-	S	G	L	A	P	D	M	S	D	K	D	K	C	S	A	I	F	R	S	D	S	F	G	A	Q	G	R	L	S	R	T	L	P	A	T	A	E	E
Xenopus tropicalis	A	T	G	D	P	D	P	A	T	S	K	P	E	S	K	T	E	G	T	A	S	T	D	A	A	A	I	T	R	T	G	S	F	L	S	R	S	R	F	S	R	P	S	P	S	S	P	E	D
cat	E	L	G	R	S	P	A	A	-	-	-	G	G	L	A	P	D	M	S	D	K	D	K	C	S	A	I	F	R	S	D	S	P	G	T	Q	G	R	L	S	R	T	M	P	A	S	A	E	E
mouse	D	V	G	R	P	T	T	A	-	-	-	G	D	L	A	P	D	M	S	D	K	D	K	C	S	A	I	F	R	S	D	S	L	G	T	Q	G	R	L	S	R	T	L	P	G	S	A	E	E
chicken	D	L	S	K	S	T	M	S	-	-	-	-	-	-	L	E	R	K	T	E	K	E	K	S	C	N	I	H	R	S	E	S	F	G	S	Q	K	R	N	L	Q	R	Q	P	S	-	-	E	D
flycatcher	D	L	S	R	S	T	T	S	-	-	-	-	-	-	L	E	R	K	G	E	K	E	K	S	C	N	I	H	R	S	E	S	F	G	S	Q	K	R	N	L	Q	R	Q	P	S	-	-	E	D
coelacanth	K	V	G	S	S	S	S	E	G	K	E	K	E	G	S	E	K	K	N	E	E	K	P	S	K	P	V	S	R	T	D	S	F	L	S	W	N	K	Y	S	K	P	Q	-	S	S	P	D	D
duck	D	L	S	K	S	T	T	S	-	-	-	-	-	-	L	E	R	K	G	E	K	E	K	S	C	N	I	H	R	S	E	S	F	G	S	Q	K	R	N	L	Q	R	Q	P	S	-	-	E	D
chimpanzee	-	-	-	-	-	-	-	-	-	-	-	-	-	-	-	-	-	-	-	-	-	-	-	-	-	-	-	-	-	-	-	-	-	-	-	-	-	-	-	-	-	-	-	-	-	-	-	-	-
zebra finch	D	L	S	R	S	T	T	S	-	-	-	-	-	-	L	E	R	K	G	E	K	E	K	S	C	N	I	H	R	S	E	S	F	G	S	Q	K	R	N	L	Q	R	Q	P	S	-	-	E	D
dog	E	L	G	R	S	P	T	A	-	-	-	G	G	L	A	P	D	M	S	D	K	D	K	C	S	A	I	F	R	S	D	S	L	G	T	Q	G	R	L	S	R	T	L	P	A	S	A	E	D
rat	D	V	G	R	P	T	T	A	-	-	-	G	D	L	A	P	D	M	S	D	K	D	K	C	S	A	I	F	R	S	D	S	L	G	T	Q	G	R	L	S	R	T	L	P	A	S	A	E	E
guinea pig	E	L	G	H	P	P	A	A	-	-	-	G	G	L	A	P	D	M	S	D	K	D	K	C	S	A	I	F	R	S	D	N	Q	G	P	Q	G	R	L	S	R	T	L	P	A	S	A	E	E
olive baboon	E	L	G	H	P	P	A	A	-	-	-	G	G	L	A	P	D	M	S	D	K	D	K	C	S	A	I	F	R	S	D	S	L	G	T	Q	G	R	L	S	R	T	L	P	A	S	A	E	E
tree shrew	-	-	-	-	-	-	-	-	-	-	-	-	-	-	-	-	-	-	-	-	-	-	-	-	-	-	-	-	-	-	-	-	-	-	-	-	-	-	-	-	-	-	-	-	-	-	-	-	-
megabat	E	L	G	R	S	S	S	A	-	-	-	G	G	L	A	P	D	M	S	D	K	D	K	C	S	A	I	F	R	S	D	S	L	G	T	Q	G	R	L	S	R	T	L	P	A	S	G	E	E
tasmanian devil	E	L	Y	C	S	P	A	A	A	L	D	A	S	R	A	H	E	M	S	D	K	D	K	C	S	A	I	F	R	S	D	S	F	G	G	Q	S	R	F	S	R	T	L	P	A	S	L	E	E
chinese softshell turtle	D	L	T	K	S	I	T	S	-	-	-	-	-	-	L	E	S	K	G	E	T	E	K	S	F	S	I	S	R	S	E	S	F	G	N	H	K	R	N	L	Q	R	Q	P	S	-	-	E	D
ferret	E	L	G	R	S	P	A	A	-	-	-	G	G	L	A	P	D	M	S	D	K	D	K	C	S	A	I	F	R	S	D	S	L	G	T	Q	G	R	L	S	R	T	L	P	A	S	A	E	D
gorilla	E	L	G	R	P	P	A	A	-	-	-	G	V	L	A	P	D	M	S	D	K	D	K	C	S	A	I	F	R	S	D	S	L	G	T	Q	G	R	L	S	R	T	L	P	A	S	A	E	E
human	E	L	G	R	P	P	A	A	-	-	-	G	V	L	A	P	D	M	S	D	K	D	K	C	S	A	I	F	R	S	D	S	L	G	T	Q	G	R	L	S	R	T	L	P	A	S	A	E	E
bushbaby	E	L	G	H	P	L	A	A	-	-	-	G	G	L	A	P	D	M	S	D	K	D	K	C	S	A	I	F	R	S	D	S	L	G	T	Q	G	R	L	S	R	T	L	P	A	S	A	E	E
dolphin	E	L	G	H	P	P	A	A	-	-	-	G	G	R	A	P	D	M	S	D	K	D	E	C	S	A	I	C	L	A	D	R	L	G	T	Q	G	R	L	N	R	T	L	P	A	S	A	A	E
sheep	E	L	G	H	C	Q	P	A	-	-	-	G	V	L	A	P	D	M	S	D	K	D	K	C	S	A	I	F	R	S	D	S	L	G	T	-	-	-	-	-	-	P	L	P	A	S	L	E	E
Vervet-AGM	E	L	G	R	P	P	A	A	-	-	-	G	G	L	A	P	D	M	S	D	K	D	K	C	S	A	I	F	R	S	D	S	L	G	T	Q	G	R	L	S	R	T	L	P	A	S	A	E	E
macaque	E	L	G	R	P	P	A	A	-	-	-	G	G	L	A	P	D	M	S	D	K	D	K	C	S	A	I	F	R	S	D	S	L	G	T	Q	G	R	L	S	R	T	L	P	A	S	A	E	E
hedgehog	E	L	V	R	P	S	V	G	-	-	-	G	N	L	A	P	D	M	S	D	-	D	K	C	S	A	I	F	R	S	D	S	L	G	A	Q	G	R	L	S	R	T	L	P	A	S	A	E	E
hyrax	-	-	-	-	-	-	-	-	-	-	-	-	-	-	-	-	-	-	-	-	-	-	-	-	-	-	-	-	-	-	-	-	-	-	-	-	-	-	-	-	-	-	-	-	-	-	-	-	-
wallaby	E	L	Y	R	S	P	A	A	A	L	D	A	S	R	A	H	E	M	S	D	K	D	K	C	S	A	I	F	R	S	D	S	F	G	G	Q	S	R	F	S	R	T	L	P	A	S	L	E	E
gray short-tailed opossum	E	L	Y	R	S	P	A	A	A	L	D	A	S	R	A	H	E	M	S	D	K	D	K	C	S	A	I	F	R	S	D	S	F	G	G	Q	S	R	F	S	R	T	L	P	A	S	L	E	E
green anole	E	L	S	K	S	T	T	S	-	L	D	H	R	A	A	E	E	R	G	P	A	G	T	G	M	G	I	G	R	S	E	S	F	G	N	H	H	R	R	G	L	Q	K	E	Q	H	P	E	D
marmoset	E	L	G	R	P	P	A	A	-	-	-	G	G	L	A	P	D	M	S	D	K	D	K	C	S	A	I	F	R	S	D	S	L	G	T	Q	G	R	L	S	R	T	L	P	A	S	A	E	E
cow	E	L	G	H	S	P	V	A	-	-	-	G	G	L	A	P	D	M	S	D	K	D	K	C	S	A	I	F	R	S	D	S	L	G	T	Q	G	R	L	S	R	T	L	P	A	G	A	E	E
grey mouse lemur	E	L	G	H	P	P	A	A	-	-	-	G	G	L	A	P	D	M	S	D	K	D	K	C	S	A	I	F	R	S	D	S	L	G	T	Q	G	R	L	S	R	T	L	P	A	S	A	E	E
cape golden mole	E	L	G	R	S	P	A	A	-	-	-	G	G	L	A	P	D	M	S	D	K	D	K	C	S	A	I	F	R	S	D	S	L	G	A	Q	S	R	L	S	R	T	L	P	A	S	A	E	E
pacific walrus	E	L	G	R	S	P	A	A	-	-	-	G	G	L	A	P	D	M	S	D	K	D	K	C	S	A	I	F	R	S	D	S	L	G	T	Q	G	R	L	S	R	T	L	P	A	S	A	E	D
zebra fish	E	S	G	K	G	D	G	G	-	-	-	-	-	-	-	-	-	-	-	-	K	D	D	V	A	N	-	-	-	-	S	P	F	Q	S	R	N	R	F	S	R	A	-	P	V	N	P	Q	E
rabbit	E	L	G	R	R	P	T	A	-	-	-	G	G	L	A	P	D	M	S	D	K	D	K	C	S	A	I	F	R	S	D	S	L	G	A	Q	G	R	L	S	R	T	L	P	A	S	A	E	E
philippine tarsier	E	L	G	R	P	P	A	A	-	-	-	G	D	L	A	P	D	M	S	D	K	D	K	C	S	A	I	F	R	S	D	G	A	G	P	Q	A	R	L	S	R	T	L	P	A	S	A	E	E
ords kangaroo rat	E	L	G	R	P	P	A	A	-	-	-	G	D	L	A	P	D	M	S	D	K	D	K	C	S	A	I	F	R	S	D	G	A	G	P	Q	A	R	L	S	R	T	L	P	A	S	A	E	E
northern white-cheeked gibbon	E	L	G	R	P	P	A	A	-	-	-	G	V	L	A	P	D	M	S	D	K	D	K	C	S	A	I	F	R	S	D	S	L	G	T	Q	G	R	L	S	R	T	L	P	A	S	A	E	E
horse	E	P	G	R	P	P	A	A	-	-	-	A	G	L	A	P	D	M	S	D	K	D	K	C	S	A	I	F	R	S	D	S	L	G	T	Q	G	R	L	S	R	T	L	P	A	S	A	E	E
florida manatee	D	L	G	H	P	P	A	A	-	-	-	G	G	L	A	S	D	V	S	D	K	D	E	C	S	A	I	F	R	S	D	S	L	G	A	Q	G	Q	L	S	R	T	L	L	A	S	S	E	E
turkey	D	T	L	L	K	K	M	E	N	M	R	K	E	K	R	V	Y	S	R	F	E	V	F	C	K	K	D	E	H	-	-	-	-	-	-	-	-	-	-	-	-	-	T	S	Q	G	E	-	-
panda	D	R	L	L	R	R	M	E	S	M	R	K	E	K	R	V	Y	S	R	F	E	V	F	C	K	K	E	E	A	-	-	-	-	-	-	-	-	-	-	-	G	G	P	G	T	G	E	-	-
elephant	D	R	L	L	R	R	M	E	S	M	R	K	E	K	R	V	Y	S	R	F	E	V	F	C	K	K	E	D	A	-	-	-	-	-	-	-	-	-	-	-	G	G	A	S	A	G	E	-	-
Xenopus tropicalis	D	I	L	L	K	R	M	E	S	I	R	K	E	K	R	V	Y	S	R	F	E	V	F	C	K	K	D	E	Q	-	-	-	-	-	-	-	-	-	-	-	-	-	-	-	-	-	-	-	-
cat	D	R	L	L	R	R	M	E	S	M	R	K	E	K	R	V	Y	S	R	F	E	V	F	C	K	K	E	E	A	-	-	-	-	-	-	-	-	-	-	-	G	G	T	G	A	G	E	-	-
mouse	D	R	L	L	R	R	M	E	S	M	R	K	E	K	R	V	Y	S	R	F	E	V	F	C	K	K	D	E	A	-	-	-	-	-	-	-	-	-	-	-	G	S	S	G	A	G	D	-	-
chicken	D	T	L	L	K	K	M	E	N	M	R	K	E	K	R	V	Y	S	R	F	E	V	F	C	K	K	D	E	H	-	-	-	-	-	-	-	-	-	-	-	-	-	T	S	Q	S	E	-	-
flycatcher	D	T	L	L	K	K	M	E	N	M	R	K	E	K	R	V	Y	S	R	F	E	V	F	C	K	K	D	E	H	-	-	-	-	-	-	-	-	-	-	-	-	-	-	-	T	S	P	S	E
coelacanth	E	T	L	I	K	R	M	D	S	I	R	K	E	K	R	V	Y	S	R	F	E	V	F	Y	Q	K	N	K	D	D	N	T	K	A	E	E	L	S	L	K	K	N	S	E	R	G	E	-	-
duck	D	T	L	L	K	K	M	E	N	M	R	K	E	K	R	V	Y	S	R	F	E	V	F	C	K	K	D	E	H	-	-	-	-	-	-	-	-	-	-	-	-	-	T	S	Q	S	E	-	-
chimpanzee	-	-	-	-	-	-	-	-	-	-	-	-	-	-	-	-	-	-	-	-	-	-	-	-	-	-	-	-	-	-	-	-	-	-	-	-	-	-	-	-	-	-	-	-	-	-	-	-	-
zebra finch	D	T	L	L	K	K	M	E	N	M	R	K	E	K	R	V	Y	S	R	F	E	V	F	C	K	K	D	E	H	-	-	-	-	-	-	-	-	-	-	-	T	S	P	S	E	-	-	-	-
dog	D	R	L	L	R	R	M	E	S	M	R	K	E	K	R	V	Y	S	R	F	E	V	F	C	K	K	E	E	A	-	-	-	-	-	-	-	-	-	-	-	G	G	P	G	A	G	E	-	-
rat	D	R	L	L	R	R	M	E	S	M	R	K	E	K	R	V	Y	S	R	F	E	V	F	C	K	K	E	D	A	-	-	-	-	-	-	-	-	-	-	-	G	S	S	A	A	G	D	-	-
guinea pig	D	R	L	L	R	R	M	E	S	M	R	K	E	K	R	V	Y	S	R	F	E	V	F	C	K	K	D	E	A	-	-	-	-	-	-	-	-	-	-	-	G	S	P	G	A	G	D	-	-
olive baboon	D	R	L	L	R	R	M	E	S	M	R	K	E	K	R	V	Y	S	R	F	E	V	F	C	K	K	E	E	A	-	-	-	-	-	-	-	-	-	-	-	S	G	P	G	A	G	E	-	-
tree shrew	-	-	-	-	-	-	-	-	-	-	-	-	-	-	-	-	-	-	-	-	-	-	-	-	-	-	-	-	-	-	-	-	-	-	-	-	-	-	-	-	-	-	-	-	-	-	-	-	-
megabat	D	R	L	L	R	R	M	E	S	M	R	K	E	K	R	V	Y	S	R	F	E	V	F	C	K	R	E	E	A	-	-	-	-	-	-	-	-	-	-	-	G	G	P	G	A	G	E	-	-
tasmanian devil	D	T	L	L	R	K	M	E	S	M	R	K	E	K	R	V	Y	S	R	F	E	V	F	C	K	K	E	E	A	-	-	-	-	-	-	-	-	-	G	A	G	E	A	G	A	G	E	T	-
chinese softshell turtle	D	T	L	L	K	K	M	E	N	M	R	K	E	K	R	V	Y	S	R	F	E	V	F	C	R	K	D	E	P	-	-	-	-	-	-	-	-	-	-	-	P	I	Q	-	-	S	D	-	-
ferret	D	R	L	L	R	R	M	E	S	M	R	K	E	K	R	V	Y	S	R	F	E	V	F	C	K	K	E	E	A	-	-	-	-	-	-	-	-	-	-	-	G	A	A	G	A	G	E	-	-
gorilla	D	R	L	L	R	R	M	E	S	M	R	K	E	K	R	V	Y	S	R	F	E	V	F	C	K	K	E	E	A	-	-	-	-	-	-	-	-	-	-	-	S	S	P	G	A	G	E	-	-
human	D	R	L	L	R	R	M	E	S	M	R	K	E	K	R	V	Y	S	R	F	E	V	F	C	K	K	E	E	A	-	-	-	-	-	-	-	-	-	-	-	S	S	P	G	A	G	E	-	-
bushbaby	D	R	L	L	R	R	M	E	S	M	R	K	E	K	R	V	Y	S	R	F	E	V	F	C	K	K	E	E	A	-	-	-	-	-	-	-	-	-	-	-	G	-	-	G	L	G	E	-	-
dolphin	D	R	L	L	H	R	M	E	S	M	R	K	E	K	R	V	Y	S	R	F	E	V	F	C	K	K	E	E	P	-	-	-	-	-	-	-	-	-	-	-	G	G	P	G	A	G	E	-	-
sheep	D	R	L	L	R	R	M	E	S	M	R	K	E	K	R	V	Y	S	R	F	E	V	F	C	K	K	E	E	P	-	-	-	-	-	-	-	-	-	-	-	G	V	L	G	A	T	E	-	-
Vervet-AGM	D	R	L	L	R	R	M	E	S	M	R	K	E	K	R	V	Y	S	R	F	E	V	F	C	K	K	E	E	A	-	-	-	-	-	-	-	-	-	-	-	S	G	P	G	A	G	E	-	-
macaque	D	R	L	L	R	R	M	E	S	M	R	K	E	K	R	V	Y	S	R	F	E	V	F	C	K	K	E	E	A	-	-	-	-	-	-	-	-	-	-	-	S	G	P	G	A	G	E	-	-
hedgehog	D	R	L	L	R	R	M	E	S	M	R	K	E	K	R	V	Y	S	R	F	E	V	F	C	K	K	D	E	A	-	-	-	-	-	-	-	-	-	-	G	G	G	S	G	V	G	E	-	-
hyrax	-	-	-	-	-	-	-	-	-	-	-	-	-	-	-	-	-	-	-	-	-	-	-	-	-	-	-	-	-	-	-	-	-	-	-	-	-	-	-	-	-	-	-	-	-	-	-	-	-
wallaby	D	T	L	L	R	K	M	E	S	M	R	K	E	K	R	V	Y	S	R	F	E	V	F	C	K	K	D	E	A	-	-	-	-	-	-	-	-	-	G	R	S	G	A	-	S	E	A	-	-
gray short-tailed opossum	D	T	L	L	R	K	M	E	S	M	R	K	E	K	R	V	Y	S	R	F	E	V	F	C	K	K	E	D	S	-	-	-	-	-	-	-	-	-	G	A	G	E	A	G	A	G	E	T	-
green anole	E	S	L	L	K	R	M	E	S	M	R	K	E	K	R	V	Y	S	R	F	E	V	F	C	K	K	D	D	P	-	-	-	-	-	-	-	-	-	-	-	-	-	-	-	S	E	E	-	-
marmoset	D	R	L	L	R	R	M	E	S	M	R	K	E	K	R	V	Y	S	R	F	E	V	F	C	K	K	E	E	A	-	-	-	-	-	-	-	-	-	-	-	S	G	S	G	A	G	E	-	-
cow	D	R	L	L	R	R	M	E	S	M	R	K	E	K	R	V	Y	S	R	F	E	V	F	C	K	K	E	E	P	-	-	-	-	-	-	-	-	-	-	-	G	A	L	G	A	A	E	-	-
grey mouse lemur	D	R	L	L	R	R	M	E	S	M	R	K	E	K	R	V	Y	S	R	F	E	V	F	C	K	K	E	E	A	-	-	-	-	-	-	-	-	-	-	-	G	G	P	G	S	G	E	-	-
cape golden mole	D	R	L	L	R	R	M	E	S	M	R	K	E	K	R	V	Y	S	R	F	E	V	F	C	K	K	E	D	A	-	-	-	-	-	-	-	-	-	-	-	G	G	P	S	S	G	E	-	-
pacific walrus	D	R	L	L	L	R	M	E	S	M	R	K	E	K	R	V	Y	S	R	F	E	V	F	C	K	K	E	E	A	-	-	-	-	-	-	-	-	-	-	-	G	G	P	G	A	G	E	-	-
zebra fish	D	N	L	L	K	R	I	E	S	M	R	K	E	K	K	V	Y	S	R	F	E	-	-	-	-	-	-	-	-	-	-	-	-	-	-	-	-	-	-	-	-	-	-	-	-	-	-	-	-
rabbit	D	R	L	L	R	R	M	E	S	M	R	K	E	K	R	V	Y	S	R	F	E	V	F	C	K	R	E	E	A	-	-	-	-	-	-	-	-	-	-	-	G	G	P	G	P	A	Q	-	-
philippine tarsier	D	R	L	L	R	R	M	E	S	M	R	K	E	K	R	V	Y	S	R	F	E	V	F	C	K	K	E	E	A	-	-	-	-	-	-	-	-	-	-	-	-	-	-	G	A	G	D	-	-
ords kangaroo rat	D	R	L	L	R	R	M	E	S	M	R	K	E	K	R	V	Y	S	R	F	E	V	F	C	K	K	E	E	A	-	-	-	-	-	-	-	-	-	-	-	-	-	-	G	A	G	D	-	-
northern white-cheeked gibbon	D	R	L	L	R	R	M	E	S	M	R	K	E	K	R	V	Y	S	R	F	E	V	F	C	K	K	E	E	A	-	-	-	-	-	-	-	-	-	-	-	S	G	P	G	A	G	E	-	-
horse	D	R	L	L	R	R	M	E	S	M	R	K	E	K	R	V	Y	S	R	F	E	V	F	C	K	K	E	E	A	-	-	-	-	-	-	-	-	-	-	-	G	G	L	G	T	G	E	-	-
florida manatee	D	R	L	L	R	R	M	E	S	M	R	K	E	K	R	V	Y	S	R	F	E	V	F	C	K	K	E	E	A	-	-	-	-	-	-	-	-	-	-	-	G	G	L	R	A	G	E	-	-
turkey	E	Y	D	A	D	A	K	D	K	K	M	G	K	F	M	P	K	I	L	G	T	F	K	T	K	K	-	[1727]
panda	T	A	E	D	D	T	R	D	S	K	V	G	K	F	M	P	R	I	L	G	T	F	K	K	K	-	-	[1727]
elephant	L	A	E	E	D	A	R	D	S	K	V	G	K	F	M	P	K	I	L	G	T	F	K	G	K	K	-	[1727]
Xenopus tropicalis	S	H	A	D	D	N	D	D	K	K	A	G	K	I	I	P	K	L	L	G	N	L	I	K	K	-	-	[1727]
cat	P	A	E	E	D	T	R	D	S	K	V	G	K	F	M	P	K	I	L	G	T	F	K	S	K	K	-	[1727]
mouse	L	A	D	E	D	T	R	D	S	K	M	G	K	F	V	P	K	I	L	G	T	F	K	S	K	K	-	[1727]
chicken	E	Y	D	T	D	A	K	D	K	K	M	G	K	F	M	P	K	I	L	G	T	F	K	T	K	K	-	[1727]
flycatcher	E	Y	D	T	D	A	K	D	K	K	M	G	K	F	M	P	K	I	L	G	T	F	K	T	K	K	-	[1727]
coelacanth	N	S	Q	A	E	K	D	S	K	K	S	G	N	I	L	P	K	L	L	G	T	F	R	N	K	K	*	[1727]
duck	E	Y	D	T	D	A	K	D	K	K	M	G	K	F	M	P	K	I	L	G	T	F	K	T	K	K	-	[1727]
chimpanzee	-	-	-	-	-	-	-	-	-	-	-	-	-	-	-	-	-	-	-	-	-	-	-	-	-	-	-	[1727]
zebra finch	E	Y	D	T	D	A	K	D	K	K	M	G	K	F	M	P	K	I	L	G	T	F	K	T	K	K	*	[1727]
dog	P	A	E	E	D	T	R	D	S	K	V	G	K	F	M	P	K	I	L	G	T	F	K	S	K	K	-	[1727]
rat	L	A	D	E	D	T	R	D	S	K	M	G	K	F	V	P	K	I	L	G	T	F	K	S	K	K	-	[1727]
guinea pig	L	V	E	E	D	A	R	D	S	K	V	G	K	F	M	P	K	I	L	S	T	F	K	G	K	K	-	[1727]
olive baboon	P	A	E	E	G	T	R	D	S	K	V	G	K	F	V	P	K	I	L	G	T	F	K	G	K	K	-	[1727]
tree shrew	-	-	-	-	-	-	-	-	-	-	-	-	-	-	-	-	-	-	-	-	-	-	-	-	-	-	-	[1727]
megabat	P	A	E	E	D	T	R	D	S	K	V	G	K	F	M	P	K	I	L	G	T	F	K	S	K	K	-	[1727]
tasmanian devil	A	G	E	A	D	A	R	D	R	K	V	G	K	F	M	P	K	I	L	G	T	F	K	T	K	K	-	[1727]
chinese softshell turtle	E	Y	D	T	D	A	K	D	K	K	M	G	K	F	M	P	K	L	L	G	T	F	K	T	K	K	-	[1727]
ferret	P	A	E	D	D	T	R	D	S	K	V	G	K	F	V	P	R	I	L	G	T	F	K	K	K	-	-	[1727]
gorilla	P	A	E	E	G	T	R	D	S	K	V	G	K	F	V	P	K	I	L	G	T	F	K	G	K	K	-	[1727]
human	P	A	E	E	G	T	R	D	S	K	V	G	K	F	V	P	K	I	L	G	T	F	K	S	K	K	-	[1727]
bushbaby	P	A	E	E	G	T	R	D	S	K	A	G	K	F	V	P	K	I	L	G	T	F	K	G	K	K	-	[1727]
dolphin	P	A	E	-	D	T	R	D	S	K	V	G	K	F	M	P	K	L	L	G	T	F	K	S	K	K	-	[1727]
sheep	P	A	E	E	D	A	R	D	S	K	V	G	K	F	M	P	K	I	L	G	T	F	K	S	K	K	-	[1727]
Vervet-AGM	P	A	E	E	G	T	R	D	S	K	V	G	K	F	V	P	K	I	L	G	T	F	K	G	K	K	-	[1727]
macaque	P	A	E	E	G	T	R	D	S	K	V	G	K	F	V	P	K	I	L	G	T	F	K	G	K	K	-	[1727]
hedgehog	P	A	E	E	D	T	R	D	S	K	V	G	K	F	M	P	K	I	L	G	T	F	K	S	K	K	-	[1727]
hyrax	-	-	-	-	-	-	-	-	-	-	-	-	-	-	-	-	-	-	-	-	-	-	-	-	-	-	-	[1727]
wallaby	A	S	E	A	D	A	R	D	R	K	V	G	K	F	M	P	K	I	L	G	T	F	K	T	K	K	-	[1727]
gray short-tailed opossum	A	S	E	A	D	T	R	D	R	K	V	G	K	F	M	P	K	I	L	G	T	F	K	T	K	K	*	[1727]
green anole	D	G	D	L	D	T	K	D	K	K	M	S	K	F	M	P	K	L	L	G	T	F	K	T	K	K	*	[1727]
marmoset	P	V	E	E	G	T	R	D	S	K	V	G	K	F	V	P	K	I	L	G	T	F	K	G	K	K	-	[1727]
cow	P	A	E	E	D	A	R	D	S	K	V	G	K	F	M	P	K	I	L	G	T	F	K	S	K	K	-	[1727]
grey mouse lemur	P	A	E	E	G	T	R	D	S	K	V	G	K	F	V	P	K	I	L	G	T	L	K	G	K	K	*	[1727]
cape golden mole	L	A	E	E	D	A	R	D	S	K	V	G	K	F	M	P	K	I	L	G	T	F	K	G	K	K	*	[1727]
pacific walrus	T	A	E	D	D	T	R	D	S	K	V	G	K	F	M	P	R	I	L	G	T	F	K	R	K	*	-	[1727]
zebra fish	-	-	-	-	-	-	-	-	-	-	-	-	-	-	M	G	N	N	L	G	*	-	-	-	-	-	-	[1727]
rabbit	P	A	E	D	D	A	R	D	S	K	V	G	K	F	M	P	K	I	L	G	T	L	K	G	K	K	*	[1727]
philippine tarsier	L	A	E	E	D	A	R	D	S	K	V	G	K	F	M	P	K	I	L	G	T	F	K	G	K	K	*	[1727]
ords kangaroo rat	L	A	E	E	D	A	R	D	S	K	V	G	K	F	M	P	K	I	L	G	T	F	K	G	K	K	*	[1727]
northern white-cheeked gibbon	P	A	E	E	G	T	R	D	S	K	V	G	K	F	V	P	K	I	L	G	T	F	K	G	K	K	*	[1727]
horse	P	A	E	E	D	T	R	D	S	K	V	G	K	F	M	P	K	I	L	G	T	F	K	S	K	K	*	[1727]
florida manatee	L	A	E	E	D	A	R	D	S	K	V	G	K	F	M	P	K	I	L	G	T	F	K	G	K	K	*	[1727]
[truncated: 2 more columns]

## Sheet: Info
Title	8
Format
DataType	Protein
45
Number Sites	1727
Identical	.
Missing	?
Indel	-
